# Supplementary material for: Evolution of metabolic network organization
Source: BMC Syst Biol. 2010 May 11;4:59. doi: 10.1186/1752-0509-4-59 (PMC2876064; doi:10.1186/1752-0509-4-59)
Supplement: Additional file 1 — Values of the NIP descriptors. The average value and standard deviation of all 52 NIP descriptors is calculated for all taxa of each group considered in the study. Those NIP descriptors revealed as the best discriminative for a given taxa groups comparison are highlighted in bold. P-values are obtained from Kruskal-Wallis one-way analysis of variance (comparisons of three groups) or Mann-Whitney U-test (comparisons of two groups), and corrected for multiple testing using Bonferroni correction. [file 1752-0509-4-59-S1.XLS]

## Sheet: Domains
Descriptor	Archaea (mean and stdev.)	Bacteria (mean and stdev.)	Eukarya (mean and stdev.)	Corrected P-value
Average Closeness Centrality	0.61 (0.026)	0.58 (0.025)	0.55 (0.034)	3.73e-25
Average Clustering Coefficient	0.68 (0.033)	0.64 (0.023)	0.63 (0.02)	2.37e-20
Average Degree Centrality	0.39 (0.041)	0.34 (0.042)	0.32 (0.044)	2.12e-19
Average Edge Betweenness Centrality	0.00037 (0.0028)	3e-05 (0.00014)	4.2e-05 (7e-05)	5.58e-34
Average Graph Distance	1.7 (0.077)	1.8 (0.08)	1.9 (0.13)	4.85e-25
Average Information on Clique Distribution	3.6 (0.38)	3.8 (0.22)	3.6 (0.25)	6.7e-19
Average Information on Clique Size Distribution	6.9 (0.61)	7.2 (0.62)	6.9 (0.58)	1.6e-22
Average Information on Distance Degree Magnitude Distribution	5.8 (0.36)	6.1 (0.35)	5.9 (0.3)	1.81e-18
Average Information on Distance Distribution	1.3 (0.1)	1.4 (0.083)	1.6 (0.15)	7.61e-36
Average Information on Distance Magnitude Distribution	11 (0.75)	12 (0.71)	12 (0.61)	1.88e-18
Average Information on Vertex Degree Distribution	4.7 (0.34)	4.9 (0.32)	4.8 (0.24)	2.96e-26
Average Information on Vertex Degree Magnitude Distribution	5.6 (0.33)	5.8 (0.31)	5.7 (0.26)	7.86e-22
Average Information on Weighted Vertex Degree Distribution	5.3 (0.33)	5.5 (0.28)	5.4 (0.24)	8.76e-20
Average Information on Weighted Vertex Degree Magnitude Distribution	5.5 (0.33)	5.8 (0.31)	5.6 (0.26)	1.31e-22
Average Link Distance	0.004 (0.01)	0.0025 (0.0019)	0.0032 (0.0016)	4.46e-33
Average Vertex Betweenness Centrality	0.014 (0.01)	0.012 (0.0029)	0.015 (0.0029)	4.09e-39
Average Vertex Degree	22 (2.7)	23 (2.9)	20 (2.3)	4e-34
Average Vertex Distance	96 (21)	1.3e+02 (30)	1.2e+02 (28)	2.87e-14
Average Weighted Clustering Coefficient	0.52 (0.054)	0.53 (0.045)	0.5 (0.038)	1.24e-11
Average Weighted Degree Centrality	0.87 (0.11)	0.71 (0.13)	0.71 (0.12)	2e-18
Average Weighted Edge Betweenness Centrality	0.44 (0.24)	0.78 (0.33)	1.4 (0.79)	1.15e-27
Average Weighted Vertex Betweenness Centrality	39 (11)	56 (16)	57 (17)	1.47e-14
Average Weighted Vertex Degree	48 (5.4)	48 (4.7)	43 (3.9)	3.49e-27
Connectedness	0.39 (0.041)	0.34 (0.042)	0.32 (0.044)	2.12e-19
Diameter	3.7 (0.46)	4 (0.49)	4.5 (0.89)	2.5e-15
Normalized Information on Clique Distribution	0.51 (0.032)	0.51 (0.023)	0.52 (0.019)	2.82e-09
Normalized Information on Clique Size Distribution	0.68 (0.011)	0.68 (0.014)	0.68 (0.012)	1.28e-13
Normalized Information on Distance Degree Magnitude Distribution	0.47 (0.0033)	0.47 (0.0016)	0.46 (0.0031)	4.51e-42
Normalized Information on Distance Distribution	0.11 (0.018)	0.11 (0.0063)	0.13 (0.01)	7.06e-44
Normalized Information on Distance Magnitude Distribution	0.93 (0.0089)	0.93 (0.0031)	0.92 (0.006)	1.5e-47
Normalized Information on Vertex Degree Distribution	0.8 (0.022)	0.81 (0.017)	0.8 (0.015)	9.58e-06
Normalized Information on Vertex Degree Magnitude Distribution	0.55 (0.0088)	0.55 (0.003)	0.55 (0.0043)	7.49e-35
Normalized Information on Weighted Vertex Degree Distribution	0.91 (0.02)	0.9 (0.02)	0.9 (0.018)	0.00353
Normalized Information on Weighted Vertex Degree Magnitude Distribution	0.49 (0.0043)	0.49 (0.0066)	0.49 (0.0065)	4.55e-21
Number of Cliques	1.4e+02 (34)	1.8e+02 (51)	1.4e+02 (39)	8.72e-23
Number of Connected Components	1 (0)	1 (0.18)	1 (0.11)	1
Number of Edges	6.4e+02 (1.5e+02)	8.4e+02 (2.4e+02)	6.4e+02 (1.5e+02)	5.68e-26
Number of Vertices	57 (10)	71 (14)	64 (11)	8.46e-18
Radius	2 (0)	2.1 (0.26)	2.5 (0.5)	3.9e-39
Total Adjacency	1.3e+03 (3e+02)	1.7e+03 (4.9e+02)	1.3e+03 (2.9e+02)	5.68e-26
Total Graph Distance	5.7e+03 (2.1e+03)	9.4e+03 (3.7e+03)	8e+03 (2.9e+03)	3.02e-15
Total Information on Clique Distribution	5e+02 (1.4e+02)	6.8e+02 (2.1e+02)	5.2e+02 (1.6e+02)	6.95e-23
Total Information on Clique Size Distribution	8.8e+03 (2.9e+03)	1.2e+04 (4.4e+03)	8.3e+03 (3.1e+03)	8.53e-24
Total Information on Distance Degree Magnitude Distribution	3.4e+04 (1.3e+04)	5.8e+04 (2.5e+04)	4.9e+04 (1.9e+04)	2.22e-15
Total Information on Distance Distribution	4.4e+03 (1.6e+03)	7.3e+03 (3e+03)	6.6e+03 (2.6e+03)	3.98e-14
Total Information on Distance Magnitude Distribution	6.7e+04 (2.6e+04)	1.2e+05 (5e+04)	9.7e+04 (3.8e+04)	2.16e-15
Total Information on Vertex Degree Distribution	2.7e+02 (58)	3.5e+02 (87)	3.1e+02 (64)	1.14e-19
Total Information on Vertex Degree Magnitude Distribution	7.2e+03 (1.9e+03)	1e+04 (3.2e+03)	7.4e+03 (1.9e+03)	1.5e-25
Total Information on Weighted Vertex Degree Distribution	3.1e+02 (63)	3.9e+02 (93)	3.5e+02 (71)	9.46e-19
Total Information on Weighted Vertex Degree Magnitude Distribution	1.6e+04 (3.8e+03)	2e+04 (5.9e+03)	1.6e+04 (3.7e+03)	3.05e-23
Total Weighted Adjacency	2.8e+03 (6e+02)	3.5e+03 (9e+02)	2.8e+03 (5.8e+02)	4.08e-23
Weighted Connectedness	0.87 (0.11)	0.71 (0.13)	0.71 (0.12)	2e-18

## Sheet: Uni. vs. Multi. Eukarya
Descriptor	Unicellular (mean and stdev.)	Multicellular (mean and stdev.)	Corrected P-value
Average Closeness Centrality	0.58 (0.017)	0.52 (0.022)	1.06e-20
Average Clustering Coefficient	0.64 (0.018)	0.63 (0.02)	0.0843
Average Degree Centrality	0.36 (0.028)	0.28 (0.024)	4.16e-20
Average Edge Betweenness Centrality	5.6e-05 (9.7e-05)	2.8e-05 (4e-06)	1
Average Graph Distance	1.8 (0.054)	2 (0.092)	7.94e-19
Average Information on Clique Distribution	3.6 (0.33)	3.7 (0.098)	0.561
Average Information on Clique Size Distribution	6.7 (0.71)	7.1 (0.22)	0.00157
Average Information on Distance Degree Magnitude Distribution	5.8 (0.32)	6.1 (0.11)	1.39e-07
Average Information on Distance Distribution	1.4 (0.061)	1.7 (0.11)	3.44e-16
Average Information on Distance Magnitude Distribution	11 (0.65)	12 (0.22)	1.4e-07
Average Information on Vertex Degree Distribution	4.7 (0.3)	4.9 (0.096)	0.00293
Average Information on Vertex Degree Magnitude Distribution	5.6 (0.29)	5.8 (0.081)	6.54e-06
Average Information on Weighted Vertex Degree Distribution	5.3 (0.28)	5.5 (0.11)	4.53e-05
Average Information on Weighted Vertex Degree Magnitude Distribution	5.5 (0.31)	5.7 (0.083)	4.12e-05
Average Link Distance	0.0037 (0.0022)	0.0028 (0.00021)	0.271
Average Vertex Betweenness Centrality	0.015 (0.0041)	0.014 (0.00078)	1
Average Vertex Degree	20 (3.1)	20 (0.73)	1
Average Vertex Distance	1e+02 (21)	1.4e+02 (17)	2.64e-15
Average Weighted Clustering Coefficient	0.5 (0.032)	0.51 (0.044)	1
Average Weighted Degree Centrality	0.8 (0.095)	0.62 (0.06)	2.23e-15
Average Weighted Edge Betweenness Centrality	0.81 (0.21)	2 (0.65)	8.52e-15
Average Weighted Vertex Betweenness Centrality	44 (9.9)	71 (11)	7.28e-18
Average Weighted Vertex Degree	44 (5.3)	43 (1.8)	1
Connectedness	0.36 (0.028)	0.28 (0.024)	4.16e-20
Diameter	3.9 (0.25)	5 (0.98)	2.02e-07
Normalized Information on Clique Distribution	0.53 (0.021)	0.51 (0.0074)	7.92e-06
Normalized Information on Clique Size Distribution	0.68 (0.014)	0.69 (0.0042)	0.000254
Normalized Information on Distance Degree Magnitude Distribution	0.47 (0.0021)	0.46 (0.0022)	3.25e-14
Normalized Information on Distance Distribution	0.12 (0.0098)	0.14 (0.0078)	2.88e-06
Normalized Information on Distance Magnitude Distribution	0.92 (0.0049)	0.92 (0.0042)	1.72e-10
Normalized Information on Vertex Degree Distribution	0.8 (0.013)	0.79 (0.013)	6.44e-06
Normalized Information on Vertex Degree Magnitude Distribution	0.55 (0.0047)	0.56 (0.0023)	7.87e-06
Normalized Information on Weighted Vertex Degree Distribution	0.91 (0.018)	0.89 (0.014)	0.00117
Normalized Information on Weighted Vertex Degree Magnitude Distribution	0.49 (0.0068)	0.49 (0.0028)	8.89e-08
Number of Cliques	1.2e+02 (43)	1.6e+02 (25)	0.000229
Number of Connected Components	1 (0)	1 (0.15)	1
Number of Edges	5.7e+02 (1.7e+02)	7.1e+02 (61)	8.06e-05
Number of Vertices	57 (11)	72 (5.5)	4e-10
Radius	2.2 (0.39)	2.9 (0.32)	7.87e-13
Total Adjacency	1.1e+03 (3.4e+02)	1.4e+03 (1.2e+02)	8.06e-05
Total Graph Distance	5.9e+03 (2e+03)	1e+04 (2e+03)	4.22e-15
Total Information on Clique Distribution	4.5e+02 (1.7e+02)	5.9e+02 (1.1e+02)	0.000744
Total Information on Clique Size Distribution	7.1e+03 (3.3e+03)	9.6e+03 (2.2e+03)	0.00115
Total Information on Distance Degree Magnitude Distribution	3.5e+04 (1.3e+04)	6.3e+04 (1.3e+04)	4.77e-15
Total Information on Distance Distribution	4.7e+03 (1.6e+03)	8.6e+03 (1.8e+03)	8.72e-16
Total Information on Distance Magnitude Distribution	6.9e+04 (2.5e+04)	1.3e+05 (2.6e+04)	4.78e-15
Total Information on Vertex Degree Distribution	2.7e+02 (62)	3.5e+02 (31)	3.08e-09
Total Information on Vertex Degree Magnitude Distribution	6.5e+03 (2.1e+03)	8.3e+03 (8.2e+02)	2.23e-05
Total Information on Weighted Vertex Degree Distribution	3e+02 (67)	3.9e+02 (35)	5e-10
Total Information on Weighted Vertex Degree Magnitude Distribution	1.4e+04 (4.2e+03)	1.8e+04 (1.6e+03)	3.16e-05
Total Weighted Adjacency	2.5e+03 (6.8e+02)	3.1e+03 (2.4e+02)	8.9e-05
Weighted Connectedness	0.8 (0.095)	0.62 (0.06)	2.23e-15

## Sheet: Free vs. Host-assoc. Bacteria
Descriptor	Free living (mean and stdev.)	Symbiotic (mean and stdev.)	Corrected P-value
Average Closeness Centrality	0.58 (0.024)	0.59 (0.031)	2.47e-05
Average Clustering Coefficient	0.64 (0.023)	0.65 (0.025)	1
Average Degree Centrality	0.34 (0.039)	0.37 (0.056)	2.83e-05
Average Edge Betweenness Centrality	2.3e-05 (6.5e-05)	9.2e-05 (0.00038)	1
Average Graph Distance	1.8 (0.077)	1.7 (0.089)	3.21e-05
Average Information on Clique Distribution	3.8 (0.19)	3.6 (0.36)	5.66e-06
Average Information on Clique Size Distribution	7.3 (0.54)	6.7 (0.87)	2.09e-08
Average Information on Distance Degree Magnitude Distribution	6.1 (0.31)	5.8 (0.5)	1.51e-07
Average Information on Distance Distribution	1.4 (0.084)	1.4 (0.071)	0.00562
Average Information on Distance Magnitude Distribution	12 (0.63)	12 (1)	1.65e-07
Average Information on Vertex Degree Distribution	5 (0.28)	4.6 (0.46)	1.07e-07
Average Information on Vertex Degree Magnitude Distribution	5.9 (0.27)	5.6 (0.46)	7.57e-08
Average Information on Weighted Vertex Degree Distribution	5.5 (0.24)	5.3 (0.42)	1.86e-06
Average Information on Weighted Vertex Degree Magnitude Distribution	5.8 (0.27)	5.5 (0.47)	9.31e-08
Average Link Distance	0.0023 (0.0014)	0.0038 (0.0041)	0.0196
Average Vertex Betweenness Centrality	0.012 (0.0023)	0.014 (0.0054)	0.000212
Average Vertex Degree	24 (2.6)	21 (4.3)	6.82e-08
Average Vertex Distance	1.3e+02 (28)	1e+02 (38)	1.89e-07
Average Weighted Clustering Coefficient	0.53 (0.043)	0.51 (0.061)	0.0354
Average Weighted Degree Centrality	0.7 (0.12)	0.8 (0.17)	2e-05
Average Weighted Edge Betweenness Centrality	0.8 (0.33)	0.64 (0.3)	0.000112
Average Weighted Vertex Betweenness Centrality	58 (15)	45 (19)	3.99e-07
Average Weighted Vertex Degree	49 (4)	44 (7)	2.07e-08
Connectedness	0.34 (0.039)	0.37 (0.056)	2.83e-05
Diameter	4 (0.48)	3.8 (0.55)	0.00914
Normalized Information on Clique Distribution	0.51 (0.021)	0.53 (0.032)	0.000146
Normalized Information on Clique Size Distribution	0.69 (0.012)	0.67 (0.018)	1.39e-06
Normalized Information on Distance Degree Magnitude Distribution	0.47 (0.0016)	0.47 (0.0019)	1
Normalized Information on Distance Distribution	0.11 (0.0057)	0.12 (0.0093)	0.000246
Normalized Information on Distance Magnitude Distribution	0.93 (0.0029)	0.93 (0.0045)	0.475
Normalized Information on Vertex Degree Distribution	0.81 (0.016)	0.8 (0.022)	0.0117
Normalized Information on Vertex Degree Magnitude Distribution	0.55 (0.0024)	0.55 (0.006)	1
Normalized Information on Weighted Vertex Degree Distribution	0.9 (0.019)	0.91 (0.023)	0.0704
Normalized Information on Weighted Vertex Degree Magnitude Distribution	0.49 (0.0056)	0.49 (0.011)	1.38e-06
Number of Cliques	1.8e+02 (46)	1.3e+02 (69)	1.18e-08
Number of Connected Components	1 (0.19)	1 (0.15)	1
Number of Edges	8.7e+02 (2.2e+02)	6.5e+02 (3.2e+02)	1.16e-07
Number of Vertices	73 (13)	60 (19)	1.04e-07
Radius	2.1 (0.27)	2 (0.21)	1
Total Adjacency	1.7e+03 (4.4e+02)	1.3e+03 (6.4e+02)	1.16e-07
Total Graph Distance	9.7e+03 (3.5e+03)	6.9e+03 (4.5e+03)	1.25e-06
Total Information on Clique Distribution	7e+02 (1.9e+02)	4.9e+02 (2.8e+02)	1.64e-08
Total Information on Clique Size Distribution	1.3e+04 (3.9e+03)	8.4e+03 (5.9e+03)	3.22e-08
Total Information on Distance Degree Magnitude Distribution	6.1e+04 (2.4e+04)	4.2e+04 (3e+04)	2.1e-06
Total Information on Distance Distribution	7.6e+03 (2.8e+03)	5.4e+03 (3.5e+03)	1.2e-06
Total Information on Distance Magnitude Distribution	1.2e+05 (4.7e+04)	8.3e+04 (6.1e+04)	2.13e-06
Total Information on Vertex Degree Distribution	3.6e+02 (79)	2.8e+02 (1.1e+02)	7.87e-08
Total Information on Vertex Degree Magnitude Distribution	1e+04 (2.9e+03)	7.5e+03 (4.2e+03)	1.6e-07
Total Information on Weighted Vertex Degree Distribution	4e+02 (84)	3.2e+02 (1.2e+02)	1.58e-07
Total Information on Weighted Vertex Degree Magnitude Distribution	2.1e+04 (5.3e+03)	1.6e+04 (7.9e+03)	5.81e-08
Total Weighted Adjacency	3.6e+03 (8.1e+02)	2.7e+03 (1.2e+03)	4.21e-08
Weighted Connectedness	0.7 (0.12)	0.8 (0.17)	2e-05

## Sheet: Immot. vs. Mot. Bacteria
Descriptor	Nonmotile (mean and stdev.)	Motile (mean and stdev.)	Corrected P-value
Average Closeness Centrality	0.58 (0.025)	0.57 (0.023)	3.83e-07
Average Clustering Coefficient	0.65 (0.024)	0.64 (0.021)	8.67e-09
Average Degree Centrality	0.35 (0.039)	0.33 (0.038)	1.43e-10
Average Edge Betweenness Centrality	3.4e-05 (9.7e-05)	1.7e-05 (2.1e-05)	0.0413
Average Graph Distance	1.8 (0.082)	1.8 (0.073)	5.41e-06
Average Information on Clique Distribution	3.7 (0.25)	3.8 (0.16)	6.81e-08
Average Information on Clique Size Distribution	7.1 (0.68)	7.4 (0.46)	2.21e-13
Average Information on Distance Degree Magnitude Distribution	6 (0.36)	6.2 (0.28)	4.79e-13
Average Information on Distance Distribution	1.4 (0.096)	1.4 (0.075)	1
Average Information on Distance Magnitude Distribution	12 (0.74)	12 (0.56)	5.25e-13
Average Information on Vertex Degree Distribution	4.9 (0.34)	5 (0.25)	1.78e-09
Average Information on Vertex Degree Magnitude Distribution	5.8 (0.33)	5.9 (0.24)	4.67e-13
Average Information on Weighted Vertex Degree Distribution	5.5 (0.29)	5.6 (0.23)	5.29e-06
Average Information on Weighted Vertex Degree Magnitude Distribution	5.7 (0.33)	5.9 (0.23)	5.28e-13
Average Link Distance	0.0027 (0.0019)	0.0021 (0.00087)	5.17e-06
Average Vertex Betweenness Centrality	0.012 (0.0032)	0.011 (0.0016)	1.89e-09
Average Vertex Degree	23 (3.3)	24 (2.2)	1.18e-11
Average Vertex Distance	1.2e+02 (31)	1.4e+02 (26)	1.2e-13
Average Weighted Clustering Coefficient	0.53 (0.052)	0.53 (0.037)	1
Average Weighted Degree Centrality	0.74 (0.12)	0.68 (0.11)	8.59e-11
Average Weighted Edge Betweenness Centrality	0.74 (0.37)	0.83 (0.29)	0.00128
Average Weighted Vertex Betweenness Centrality	52 (16)	61 (14)	2.87e-12
Average Weighted Vertex Degree	47 (5.4)	50 (3.4)	1.63e-08
Connectedness	0.35 (0.039)	0.33 (0.038)	1.43e-10
Diameter	4.1 (0.67)	4 (0.32)	1
Normalized Information on Clique Distribution	0.52 (0.026)	0.51 (0.017)	1.69e-11
Normalized Information on Clique Size Distribution	0.68 (0.015)	0.69 (0.01)	3.66e-11
Normalized Information on Distance Degree Magnitude Distribution	0.47 (0.0018)	0.47 (0.0014)	1
Normalized Information on Distance Distribution	0.12 (0.0076)	0.11 (0.004)	1.02e-07
Normalized Information on Distance Magnitude Distribution	0.93 (0.0037)	0.93 (0.0023)	0.271
Normalized Information on Vertex Degree Distribution	0.81 (0.018)	0.81 (0.015)	1
Normalized Information on Vertex Degree Magnitude Distribution	0.55 (0.003)	0.55 (0.0021)	1
Normalized Information on Weighted Vertex Degree Distribution	0.91 (0.021)	0.89 (0.017)	2.25e-14
Normalized Information on Weighted Vertex Degree Magnitude Distribution	0.49 (0.0066)	0.49 (0.0048)	3.96e-14
Number of Cliques	1.6e+02 (53)	1.9e+02 (41)	1.59e-19
Number of Connected Components	1 (0.12)	1 (0.21)	0.145
Number of Edges	7.8e+02 (2.5e+02)	9.2e+02 (2.1e+02)	3.54e-15
Number of Vertices	67 (15)	75 (12)	6.25e-15
Radius	2.1 (0.3)	2.1 (0.24)	1
Total Adjacency	1.6e+03 (5e+02)	1.8e+03 (4.1e+02)	3.54e-15
Total Graph Distance	8.4e+03 (3.8e+03)	1.1e+04 (3.3e+03)	3.72e-14
Total Information on Clique Distribution	6.1e+02 (2.2e+02)	7.5e+02 (1.7e+02)	2.7e-19
Total Information on Clique Size Distribution	1.1e+04 (4.6e+03)	1.4e+04 (3.6e+03)	7.45e-19
Total Information on Distance Degree Magnitude Distribution	5.2e+04 (2.6e+04)	6.6e+04 (2.3e+04)	3.86e-14
Total Information on Distance Distribution	6.6e+03 (3.1e+03)	8.2e+03 (2.6e+03)	4.08e-12
Total Information on Distance Magnitude Distribution	1e+05 (5.1e+04)	1.3e+05 (4.5e+04)	3.9e-14
Total Information on Vertex Degree Distribution	3.3e+02 (88)	3.8e+02 (74)	1.01e-14
Total Information on Vertex Degree Magnitude Distribution	9.1e+03 (3.3e+03)	1.1e+04 (2.7e+03)	1.79e-15
Total Information on Weighted Vertex Degree Distribution	3.7e+02 (94)	4.2e+02 (80)	4.8e-14
Total Information on Weighted Vertex Degree Magnitude Distribution	1.9e+04 (6.1e+03)	2.2e+04 (5e+03)	3.73e-15
Total Weighted Adjacency	3.2e+03 (9.4e+02)	3.8e+03 (7.5e+02)	9.29e-15
Weighted Connectedness	0.74 (0.12)	0.68 (0.11)	8.59e-11

## Sheet: Oxygen requirement
Descriptor	Anaerobe (mean and stdev.)	Facultative (mean and stdev.)	Aerobe (mean and stdev.)	Corrected P-value
Average Closeness Centrality	0.59 (0.017)	0.58 (0.023)	0.57 (0.026)	1.48e-18
Average Clustering Coefficient	0.65 (0.02)	0.65 (0.026)	0.64 (0.019)	7.82e-06
Average Degree Centrality	0.36 (0.028)	0.34 (0.039)	0.33 (0.042)	1.4e-18
Average Edge Betweenness Centrality	2.2e-05 (1.5e-05)	3e-05 (9.8e-05)	3.3e-05 (0.0002)	3.07e-20
Average Graph Distance	1.7 (0.054)	1.8 (0.073)	1.8 (0.086)	6.26e-19
Average Information on Clique Distribution	3.7 (0.13)	3.8 (0.24)	3.8 (0.22)	1.07e-16
Average Information on Clique Size Distribution	7.1 (0.35)	7.2 (0.66)	7.3 (0.6)	1.95e-20
Average Information on Distance Degree Magnitude Distribution	6 (0.19)	6.1 (0.35)	6.2 (0.35)	1.43e-23
Average Information on Distance Distribution	1.4 (0.061)	1.4 (0.074)	1.4 (0.095)	3.72e-18
Average Information on Distance Magnitude Distribution	12 (0.39)	12 (0.72)	12 (0.72)	1.43e-23
Average Information on Vertex Degree Distribution	4.9 (0.21)	4.9 (0.33)	5 (0.31)	5.13e-15
Average Information on Vertex Degree Magnitude Distribution	5.7 (0.17)	5.9 (0.31)	5.9 (0.31)	1.74e-23
Average Information on Weighted Vertex Degree Distribution	5.4 (0.19)	5.5 (0.27)	5.6 (0.3)	1.83e-19
Average Information on Weighted Vertex Degree Magnitude Distribution	5.7 (0.17)	5.8 (0.32)	5.8 (0.32)	6.7e-24
Average Link Distance	0.0025 (0.00064)	0.0024 (0.002)	0.0023 (0.0023)	5.72e-22
Average Vertex Betweenness Centrality	0.012 (0.0014)	0.012 (0.0031)	0.011 (0.0032)	4.9e-18
Average Vertex Degree	22 (1.9)	24 (3)	24 (2.8)	1.84e-17
Average Vertex Distance	1.1e+02 (18)	1.3e+02 (28)	1.4e+02 (32)	1.83e-23
Average Weighted Clustering Coefficient	0.52 (0.05)	0.54 (0.041)	0.53 (0.043)	0.000124
Average Weighted Degree Centrality	0.76 (0.077)	0.71 (0.13)	0.68 (0.12)	8.21e-20
Average Weighted Edge Betweenness Centrality	0.59 (0.21)	0.78 (0.27)	0.89 (0.38)	1.56e-19
Average Weighted Vertex Betweenness Centrality	47 (9.3)	57 (14)	62 (17)	5.76e-23
Average Weighted Vertex Degree	48 (3.3)	49 (4.7)	49 (4.6)	6.66e-10
Connectedness	0.36 (0.028)	0.34 (0.039)	0.33 (0.042)	1.4e-18
Diameter	4 (0.31)	3.9 (0.35)	4.1 (0.64)	0.0103
Normalized Information on Clique Distribution	0.51 (0.015)	0.51 (0.026)	0.51 (0.022)	0.000526
Normalized Information on Clique Size Distribution	0.68 (0.0073)	0.68 (0.016)	0.69 (0.012)	1.71e-07
Normalized Information on Distance Degree Magnitude Distribution	0.47 (0.0013)	0.47 (0.0015)	0.47 (0.0017)	3.04e-12
Normalized Information on Distance Distribution	0.11 (0.0047)	0.11 (0.0063)	0.11 (0.0069)	1
Normalized Information on Distance Magnitude Distribution	0.93 (0.0026)	0.93 (0.003)	0.93 (0.0034)	4.48e-08
Normalized Information on Vertex Degree Distribution	0.81 (0.017)	0.81 (0.017)	0.8 (0.015)	0.00535
Normalized Information on Vertex Degree Magnitude Distribution	0.55 (0.0025)	0.55 (0.0026)	0.55 (0.003)	1
Normalized Information on Weighted Vertex Degree Distribution	0.91 (0.018)	0.9 (0.021)	0.9 (0.019)	0.000904
Normalized Information on Weighted Vertex Degree Magnitude Distribution	0.49 (0.0035)	0.49 (0.0068)	0.49 (0.0067)	4.63e-20
Number of Cliques	1.6e+02 (33)	1.8e+02 (49)	1.9e+02 (51)	1.14e-20
Number of Connected Components	1 (0)	1 (0.15)	1.1 (0.26)	0.00291
Number of Edges	7.2e+02 (1.5e+02)	8.7e+02 (2.3e+02)	9.2e+02 (2.5e+02)	2.7e-23
Number of Vertices	64 (8.4)	72 (14)	75 (15)	1.27e-23
Radius	2 (0.17)	2 (0.22)	2.1 (0.31)	0.0207
Total Adjacency	1.4e+03 (3e+02)	1.7e+03 (4.5e+02)	1.8e+03 (4.9e+02)	2.7e-23
Total Graph Distance	7.2e+03 (2.1e+03)	9.6e+03 (3.3e+03)	1.1e+04 (4e+03)	1.45e-23
Total Information on Clique Distribution	5.9e+02 (1.4e+02)	6.9e+02 (2e+02)	7.3e+02 (2.1e+02)	6.03e-21
Total Information on Clique Size Distribution	1e+04 (3e+03)	1.3e+04 (4.1e+03)	1.3e+04 (4.4e+03)	4.2e-21
Total Information on Distance Degree Magnitude Distribution	4.3e+04 (1.4e+04)	6e+04 (2.2e+04)	6.8e+04 (2.7e+04)	1.49e-23
Total Information on Distance Distribution	5.6e+03 (1.7e+03)	7.5e+03 (2.6e+03)	8.4e+03 (3.2e+03)	1.54e-23
Total Information on Distance Magnitude Distribution	8.6e+04 (2.8e+04)	1.2e+05 (4.4e+04)	1.3e+05 (5.4e+04)	1.48e-23
Total Information on Vertex Degree Distribution	3.1e+02 (52)	3.6e+02 (81)	3.8e+02 (89)	6.72e-23
Total Information on Vertex Degree Magnitude Distribution	8.4e+03 (1.9e+03)	1e+04 (2.9e+03)	1.1e+04 (3.3e+03)	2.29e-23
Total Information on Weighted Vertex Degree Distribution	3.5e+02 (56)	4e+02 (85)	4.2e+02 (96)	4.04e-24
Total Information on Weighted Vertex Degree Magnitude Distribution	1.7e+04 (3.6e+03)	2.1e+04 (5.5e+03)	2.2e+04 (6.1e+03)	1.35e-23
Total Weighted Adjacency	3.1e+03 (5.5e+02)	3.6e+03 (8.4e+02)	3.8e+03 (9.2e+02)	1.47e-23
Weighted Connectedness	0.76 (0.077)	0.71 (0.13)	0.68 (0.12)	8.21e-20
