# Supplementary material for: Evolution of metabolic network organization
Source: BMC Syst Biol. 2010 May 11;4:59. doi: 10.1186/1752-0509-4-59 (PMC2876064; doi:10.1186/1752-0509-4-59)
Supplement: Additional file 2 — Effects of lineage and environment on pathways frequency, connectivity and centrality. The variation of six scores of frequency, connectivity and centrality, and the p-value evaluating the significance of this variation (calculated by either a Fisher's exact or Mann-Whitney U-test) are reported for each metabolic pathway. P-values are corrected for multiple testing using the Benjamini-Hochberg method. [file 1752-0509-4-59-S2.XLS]

## Sheet: Sheet
Functional Category	Comparison	Descriptor	Median FDR	Median Variation
Amino Acid Metabolism (13 pathways)	Free-living vs. Host-associated Bacteria	Closeness Centrality	0.000523901	1.97995
Amino Acid Metabolism (13 pathways)	Free-living vs. Host-associated Bacteria	Frequency	0.470194	0
Amino Acid Metabolism (13 pathways)	Free-living vs. Host-associated Bacteria	Vertex Betweenness Centrality	2.48416e-05	-30.6336
Amino Acid Metabolism (13 pathways)	Free-living vs. Host-associated Bacteria	Vertex Degree	1.66096e-07	-19.0476
Amino Acid Metabolism (13 pathways)	Free-living vs. Host-associated Bacteria	Weighted Vertex Betweenness Centrality	3.26286e-05	-35.371
Amino Acid Metabolism (13 pathways)	Free-living vs. Host-associated Bacteria	Weighted Vertex Degree	3.19952e-07	-12.2807
Amino Acid Metabolism (13 pathways)	Halotolerant vs. Halophile Bacteria	Closeness Centrality	1	0.498536
Amino Acid Metabolism (13 pathways)	Halotolerant vs. Halophile Bacteria	Frequency	1	0
Amino Acid Metabolism (13 pathways)	Halotolerant vs. Halophile Bacteria	Vertex Betweenness Centrality	0.584019	3.13548
Amino Acid Metabolism (13 pathways)	Halotolerant vs. Halophile Bacteria	Vertex Degree	0.796981	-3
Amino Acid Metabolism (13 pathways)	Halotolerant vs. Halophile Bacteria	Weighted Vertex Betweenness Centrality	0.700283	2.54259
Amino Acid Metabolism (13 pathways)	Halotolerant vs. Halophile Bacteria	Weighted Vertex Degree	0.855078	-1.63934
Amino Acid Metabolism (13 pathways)	Immotile vs. Motile Bacteria	Closeness Centrality	3.08556e-05	-1.66814
Amino Acid Metabolism (13 pathways)	Immotile vs. Motile Bacteria	Frequency	0.0169187	3.88117
Amino Acid Metabolism (13 pathways)	Immotile vs. Motile Bacteria	Vertex Betweenness Centrality	7.19378e-10	25.8715
Amino Acid Metabolism (13 pathways)	Immotile vs. Motile Bacteria	Vertex Degree	2.65425e-12	8.82353
Amino Acid Metabolism (13 pathways)	Immotile vs. Motile Bacteria	Weighted Vertex Betweenness Centrality	2.2494e-11	26.6335
Amino Acid Metabolism (13 pathways)	Immotile vs. Motile Bacteria	Weighted Vertex Degree	4.092e-11	6.31579
Amino Acid Metabolism (13 pathways)	Prokarya vs. Eukarya	Closeness Centrality	1.48979e-14	-3.30494
Amino Acid Metabolism (13 pathways)	Prokarya vs. Eukarya	Frequency	0.608682	0.944816
Amino Acid Metabolism (13 pathways)	Prokarya vs. Eukarya	Vertex Betweenness Centrality	3.96582e-10	-25.4326
Amino Acid Metabolism (13 pathways)	Prokarya vs. Eukarya	Vertex Degree	2.62779e-18	-14
Amino Acid Metabolism (13 pathways)	Prokarya vs. Eukarya	Weighted Vertex Betweenness Centrality	5.99922e-12	-28.7845
Amino Acid Metabolism (13 pathways)	Prokarya vs. Eukarya	Weighted Vertex Degree	1.20362e-17	-11.6505
Amino Acid Metabolism (13 pathways)	Unicellular vs. Multicellular Eukarya	Closeness Centrality	2.0003e-18	-6.98873
Amino Acid Metabolism (13 pathways)	Unicellular vs. Multicellular Eukarya	Frequency	1	2.27273
Amino Acid Metabolism (13 pathways)	Unicellular vs. Multicellular Eukarya	Vertex Betweenness Centrality	6.48648e-06	26.9486
Amino Acid Metabolism (13 pathways)	Unicellular vs. Multicellular Eukarya	Vertex Degree	0.000711512	5
Amino Acid Metabolism (13 pathways)	Unicellular vs. Multicellular Eukarya	Weighted Vertex Betweenness Centrality	0.000259555	27.0381
Amino Acid Metabolism (13 pathways)	Unicellular vs. Multicellular Eukarya	Weighted Vertex Degree	0.00169005	3
Biosynthesis of Polyketides and Nonribosomal Peptides (6 pathways)	Free-living vs. Host-associated Bacteria	Closeness Centrality	0.957513	0.0109332
Biosynthesis of Polyketides and Nonribosomal Peptides (6 pathways)	Free-living vs. Host-associated Bacteria	Frequency	0.0531576	-0.127226
Biosynthesis of Polyketides and Nonribosomal Peptides (6 pathways)	Free-living vs. Host-associated Bacteria	Vertex Betweenness Centrality	0.785093	0.00619214
Biosynthesis of Polyketides and Nonribosomal Peptides (6 pathways)	Free-living vs. Host-associated Bacteria	Vertex Degree	0.648639	0
Biosynthesis of Polyketides and Nonribosomal Peptides (6 pathways)	Free-living vs. Host-associated Bacteria	Weighted Vertex Betweenness Centrality	0.904201	-0.0102229
Biosynthesis of Polyketides and Nonribosomal Peptides (6 pathways)	Free-living vs. Host-associated Bacteria	Weighted Vertex Degree	0.739517	0
Biosynthesis of Polyketides and Nonribosomal Peptides (6 pathways)	Halotolerant vs. Halophile Bacteria	Closeness Centrality	1	2.19323
Biosynthesis of Polyketides and Nonribosomal Peptides (6 pathways)	Halotolerant vs. Halophile Bacteria	Frequency	1	0
Biosynthesis of Polyketides and Nonribosomal Peptides (6 pathways)	Halotolerant vs. Halophile Bacteria	Vertex Betweenness Centrality	0.706469	-6.63067
Biosynthesis of Polyketides and Nonribosomal Peptides (6 pathways)	Halotolerant vs. Halophile Bacteria	Vertex Degree	1	-7.14286
Biosynthesis of Polyketides and Nonribosomal Peptides (6 pathways)	Halotolerant vs. Halophile Bacteria	Weighted Vertex Betweenness Centrality	0.74442	-4.06586
Biosynthesis of Polyketides and Nonribosomal Peptides (6 pathways)	Halotolerant vs. Halophile Bacteria	Weighted Vertex Degree	1	-6.25
Biosynthesis of Polyketides and Nonribosomal Peptides (6 pathways)	Immotile vs. Motile Bacteria	Closeness Centrality	0.770353	-0.435339
Biosynthesis of Polyketides and Nonribosomal Peptides (6 pathways)	Immotile vs. Motile Bacteria	Frequency	0.320488	0.0655864
Biosynthesis of Polyketides and Nonribosomal Peptides (6 pathways)	Immotile vs. Motile Bacteria	Vertex Betweenness Centrality	0.946139	-8.81488
Biosynthesis of Polyketides and Nonribosomal Peptides (6 pathways)	Immotile vs. Motile Bacteria	Vertex Degree	0.429427	-2
Biosynthesis of Polyketides and Nonribosomal Peptides (6 pathways)	Immotile vs. Motile Bacteria	Weighted Vertex Betweenness Centrality	0.955292	-4.48926
Biosynthesis of Polyketides and Nonribosomal Peptides (6 pathways)	Immotile vs. Motile Bacteria	Weighted Vertex Degree	0.512049	-2.77778
Biosynthesis of Polyketides and Nonribosomal Peptides (6 pathways)	Prokarya vs. Eukarya	Closeness Centrality	0.00473311	-4.92025
Biosynthesis of Polyketides and Nonribosomal Peptides (6 pathways)	Prokarya vs. Eukarya	Frequency	0.793549	-1.3089
Biosynthesis of Polyketides and Nonribosomal Peptides (6 pathways)	Prokarya vs. Eukarya	Vertex Degree	0	-28.5714
Biosynthesis of Polyketides and Nonribosomal Peptides (6 pathways)	Prokarya vs. Eukarya	Weighted Vertex Degree	0	-54.5455
Biosynthesis of Polyketides and Nonribosomal Peptides (6 pathways)	Unicellular vs. Multicellular Eukarya	Frequency	1	0
Biosynthesis of Secondary Metabolites (26 pathways)	Free-living vs. Host-associated Bacteria	Closeness Centrality	0.120827	0.584608
Biosynthesis of Secondary Metabolites (26 pathways)	Free-living vs. Host-associated Bacteria	Frequency	1	0
Biosynthesis of Secondary Metabolites (26 pathways)	Free-living vs. Host-associated Bacteria	Vertex Betweenness Centrality	0.573952	-0.378696
Biosynthesis of Secondary Metabolites (26 pathways)	Free-living vs. Host-associated Bacteria	Vertex Degree	0.341392	0
Biosynthesis of Secondary Metabolites (26 pathways)	Free-living vs. Host-associated Bacteria	Weighted Vertex Betweenness Centrality	0.667544	0.846899
Biosynthesis of Secondary Metabolites (26 pathways)	Free-living vs. Host-associated Bacteria	Weighted Vertex Degree	0.341392	0
Biosynthesis of Secondary Metabolites (26 pathways)	Halotolerant vs. Halophile Bacteria	Closeness Centrality	1	1.28847
Biosynthesis of Secondary Metabolites (26 pathways)	Halotolerant vs. Halophile Bacteria	Frequency	1	0
Biosynthesis of Secondary Metabolites (26 pathways)	Halotolerant vs. Halophile Bacteria	Vertex Betweenness Centrality	0.822563	-1.75634
Biosynthesis of Secondary Metabolites (26 pathways)	Halotolerant vs. Halophile Bacteria	Vertex Degree	0.670203	0
Biosynthesis of Secondary Metabolites (26 pathways)	Halotolerant vs. Halophile Bacteria	Weighted Vertex Betweenness Centrality	0.709031	3.87633
Biosynthesis of Secondary Metabolites (26 pathways)	Halotolerant vs. Halophile Bacteria	Weighted Vertex Degree	0.88789	0
Biosynthesis of Secondary Metabolites (26 pathways)	Immotile vs. Motile Bacteria	Closeness Centrality	0.0464884	-0.483907
Biosynthesis of Secondary Metabolites (26 pathways)	Immotile vs. Motile Bacteria	Frequency	1	0
Biosynthesis of Secondary Metabolites (26 pathways)	Immotile vs. Motile Bacteria	Vertex Betweenness Centrality	0.00708348	5.7143
Biosynthesis of Secondary Metabolites (26 pathways)	Immotile vs. Motile Bacteria	Vertex Degree	0.00378406	0
Biosynthesis of Secondary Metabolites (26 pathways)	Immotile vs. Motile Bacteria	Weighted Vertex Betweenness Centrality	0.00677774	7.47946
Biosynthesis of Secondary Metabolites (26 pathways)	Immotile vs. Motile Bacteria	Weighted Vertex Degree	0.00378406	0
Biosynthesis of Secondary Metabolites (26 pathways)	Prokarya vs. Eukarya	Closeness Centrality	0.00784078	-2.0549
Biosynthesis of Secondary Metabolites (26 pathways)	Prokarya vs. Eukarya	Frequency	0.0104761	2.29885
Biosynthesis of Secondary Metabolites (26 pathways)	Prokarya vs. Eukarya	Vertex Betweenness Centrality	0.00135112	70.1312
Biosynthesis of Secondary Metabolites (26 pathways)	Prokarya vs. Eukarya	Vertex Degree	4.89776e-05	-3.65854
Biosynthesis of Secondary Metabolites (26 pathways)	Prokarya vs. Eukarya	Weighted Vertex Betweenness Centrality	8.87741e-07	75.8654
Biosynthesis of Secondary Metabolites (26 pathways)	Prokarya vs. Eukarya	Weighted Vertex Degree	4.89776e-05	-3.52113
Biosynthesis of Secondary Metabolites (26 pathways)	Unicellular vs. Multicellular Eukarya	Closeness Centrality	1	-3.08255
Biosynthesis of Secondary Metabolites (26 pathways)	Unicellular vs. Multicellular Eukarya	Frequency	0.391155	4.65116
Biosynthesis of Secondary Metabolites (26 pathways)	Unicellular vs. Multicellular Eukarya	Vertex Betweenness Centrality	0.500026	49.3653
Biosynthesis of Secondary Metabolites (26 pathways)	Unicellular vs. Multicellular Eukarya	Vertex Degree	1	5.55556
Biosynthesis of Secondary Metabolites (26 pathways)	Unicellular vs. Multicellular Eukarya	Weighted Vertex Betweenness Centrality	0.500017	64.7849
Biosynthesis of Secondary Metabolites (26 pathways)	Unicellular vs. Multicellular Eukarya	Weighted Vertex Degree	1	7.08661
Carbohydrate Metabolism (15 pathways)	Free-living vs. Host-associated Bacteria	Closeness Centrality	0.199773	0.933672
Carbohydrate Metabolism (15 pathways)	Free-living vs. Host-associated Bacteria	Frequency	2.70823e-05	-8.05952
Carbohydrate Metabolism (15 pathways)	Free-living vs. Host-associated Bacteria	Vertex Betweenness Centrality	0.000183049	-18.3884
Carbohydrate Metabolism (15 pathways)	Free-living vs. Host-associated Bacteria	Vertex Degree	2.02097e-07	-13
Carbohydrate Metabolism (15 pathways)	Free-living vs. Host-associated Bacteria	Weighted Vertex Betweenness Centrality	0.000112996	-19.3193
Carbohydrate Metabolism (15 pathways)	Free-living vs. Host-associated Bacteria	Weighted Vertex Degree	7.34253e-08	-12.8205
Carbohydrate Metabolism (15 pathways)	Halotolerant vs. Halophile Bacteria	Closeness Centrality	1	1.06335
Carbohydrate Metabolism (15 pathways)	Halotolerant vs. Halophile Bacteria	Frequency	1	0
Carbohydrate Metabolism (15 pathways)	Halotolerant vs. Halophile Bacteria	Vertex Betweenness Centrality	0.946139	10.3831
Carbohydrate Metabolism (15 pathways)	Halotolerant vs. Halophile Bacteria	Vertex Degree	0.887917	-1.2987
Carbohydrate Metabolism (15 pathways)	Halotolerant vs. Halophile Bacteria	Weighted Vertex Betweenness Centrality	0.969408	10.2565
Carbohydrate Metabolism (15 pathways)	Halotolerant vs. Halophile Bacteria	Weighted Vertex Degree	0.945935	1
Carbohydrate Metabolism (15 pathways)	Immotile vs. Motile Bacteria	Closeness Centrality	2.36208e-07	-1.89373
Carbohydrate Metabolism (15 pathways)	Immotile vs. Motile Bacteria	Frequency	0.0386898	1.83642
Carbohydrate Metabolism (15 pathways)	Immotile vs. Motile Bacteria	Vertex Betweenness Centrality	4.87144e-09	19.7043
Carbohydrate Metabolism (15 pathways)	Immotile vs. Motile Bacteria	Vertex Degree	2.01461e-11	8.57143
Carbohydrate Metabolism (15 pathways)	Immotile vs. Motile Bacteria	Weighted Vertex Betweenness Centrality	1.13567e-09	18.2977
Carbohydrate Metabolism (15 pathways)	Immotile vs. Motile Bacteria	Weighted Vertex Degree	4.42711e-10	5.88235
Carbohydrate Metabolism (15 pathways)	Prokarya vs. Eukarya	Closeness Centrality	7.21573e-11	-3.14991
Carbohydrate Metabolism (15 pathways)	Prokarya vs. Eukarya	Frequency	0.475387	0.104712
Carbohydrate Metabolism (15 pathways)	Prokarya vs. Eukarya	Vertex Betweenness Centrality	7.47108e-25	-22.6947
Carbohydrate Metabolism (15 pathways)	Prokarya vs. Eukarya	Vertex Degree	8.85058e-20	-14.5833
Carbohydrate Metabolism (15 pathways)	Prokarya vs. Eukarya	Weighted Vertex Betweenness Centrality	1.43505e-20	-22.7885
Carbohydrate Metabolism (15 pathways)	Prokarya vs. Eukarya	Weighted Vertex Degree	3.64978e-14	-9.64912
Carbohydrate Metabolism (15 pathways)	Unicellular vs. Multicellular Eukarya	Closeness Centrality	5.14483e-16	-7.82115
Carbohydrate Metabolism (15 pathways)	Unicellular vs. Multicellular Eukarya	Frequency	1	0
Carbohydrate Metabolism (15 pathways)	Unicellular vs. Multicellular Eukarya	Vertex Betweenness Centrality	2.12671e-10	29.5972
Carbohydrate Metabolism (15 pathways)	Unicellular vs. Multicellular Eukarya	Vertex Degree	0.000240617	6.28956
Carbohydrate Metabolism (15 pathways)	Unicellular vs. Multicellular Eukarya	Weighted Vertex Betweenness Centrality	3.52908e-09	28.9316
Carbohydrate Metabolism (15 pathways)	Unicellular vs. Multicellular Eukarya	Weighted Vertex Degree	0.00011661	4.75924
Energy Metabolism (7 pathways)	Free-living vs. Host-associated Bacteria	Closeness Centrality	0.0998178	0.598302
Energy Metabolism (7 pathways)	Free-living vs. Host-associated Bacteria	Frequency	0.0228539	-2.17391
Energy Metabolism (7 pathways)	Free-living vs. Host-associated Bacteria	Vertex Betweenness Centrality	0.31841	-0.551525
Energy Metabolism (7 pathways)	Free-living vs. Host-associated Bacteria	Vertex Degree	0.00804562	-1.08696
Energy Metabolism (7 pathways)	Free-living vs. Host-associated Bacteria	Weighted Vertex Betweenness Centrality	0.259267	-1.41951
Energy Metabolism (7 pathways)	Free-living vs. Host-associated Bacteria	Weighted Vertex Degree	0.00755274	-0.454545
Energy Metabolism (7 pathways)	Halotolerant vs. Halophile Bacteria	Closeness Centrality	0.989404	0.924662
Energy Metabolism (7 pathways)	Halotolerant vs. Halophile Bacteria	Frequency	1	0
Energy Metabolism (7 pathways)	Halotolerant vs. Halophile Bacteria	Vertex Betweenness Centrality	0.43666	-5.11858
Energy Metabolism (7 pathways)	Halotolerant vs. Halophile Bacteria	Vertex Degree	0.628777	-1.5
Energy Metabolism (7 pathways)	Halotolerant vs. Halophile Bacteria	Weighted Vertex Betweenness Centrality	0.422614	-4.64667
Energy Metabolism (7 pathways)	Halotolerant vs. Halophile Bacteria	Weighted Vertex Degree	0.699533	-1
Energy Metabolism (7 pathways)	Immotile vs. Motile Bacteria	Closeness Centrality	0.0105242	-1.68864
Energy Metabolism (7 pathways)	Immotile vs. Motile Bacteria	Frequency	0.0365144	0
Energy Metabolism (7 pathways)	Immotile vs. Motile Bacteria	Vertex Betweenness Centrality	0.000416118	5.52288
Energy Metabolism (7 pathways)	Immotile vs. Motile Bacteria	Vertex Degree	0.000130734	4.87805
Energy Metabolism (7 pathways)	Immotile vs. Motile Bacteria	Weighted Vertex Betweenness Centrality	0.00135126	5.19525
Energy Metabolism (7 pathways)	Immotile vs. Motile Bacteria	Weighted Vertex Degree	0.00548569	2.66667
Energy Metabolism (7 pathways)	Prokarya vs. Eukarya	Closeness Centrality	0.00104208	-2.39989
Energy Metabolism (7 pathways)	Prokarya vs. Eukarya	Frequency	0.836345	1.28543
Energy Metabolism (7 pathways)	Prokarya vs. Eukarya	Vertex Betweenness Centrality	1.10879e-06	-14.9866
Energy Metabolism (7 pathways)	Prokarya vs. Eukarya	Vertex Degree	1.52049e-10	-10.5978
Energy Metabolism (7 pathways)	Prokarya vs. Eukarya	Weighted Vertex Betweenness Centrality	2.40078e-08	-23.3269
Energy Metabolism (7 pathways)	Prokarya vs. Eukarya	Weighted Vertex Degree	0.0342783	-4.92239
Energy Metabolism (7 pathways)	Unicellular vs. Multicellular Eukarya	Closeness Centrality	3.20707e-11	-5.00339
Energy Metabolism (7 pathways)	Unicellular vs. Multicellular Eukarya	Frequency	0.126002	14.1121
Energy Metabolism (7 pathways)	Unicellular vs. Multicellular Eukarya	Vertex Betweenness Centrality	0.0075164	18.9348
Energy Metabolism (7 pathways)	Unicellular vs. Multicellular Eukarya	Vertex Degree	0.0601635	1.89873
Energy Metabolism (7 pathways)	Unicellular vs. Multicellular Eukarya	Weighted Vertex Betweenness Centrality	0.0499055	20.011
Energy Metabolism (7 pathways)	Unicellular vs. Multicellular Eukarya	Weighted Vertex Degree	0.0210527	1.35135
Glycan Biosynthesis and Metabolism (10 pathways)	Free-living vs. Host-associated Bacteria	Closeness Centrality	3.52867e-06	4.19599
Glycan Biosynthesis and Metabolism (10 pathways)	Free-living vs. Host-associated Bacteria	Frequency	1	0
Glycan Biosynthesis and Metabolism (10 pathways)	Free-living vs. Host-associated Bacteria	Vertex Betweenness Centrality	0.518107	0.329295
Glycan Biosynthesis and Metabolism (10 pathways)	Free-living vs. Host-associated Bacteria	Vertex Degree	0.000471323	-5.55556
Glycan Biosynthesis and Metabolism (10 pathways)	Free-living vs. Host-associated Bacteria	Weighted Vertex Betweenness Centrality	0.519429	-0.220037
Glycan Biosynthesis and Metabolism (10 pathways)	Free-living vs. Host-associated Bacteria	Weighted Vertex Degree	0.000475459	-3.33333
Glycan Biosynthesis and Metabolism (10 pathways)	Halotolerant vs. Halophile Bacteria	Closeness Centrality	0.994422	1.8622
Glycan Biosynthesis and Metabolism (10 pathways)	Halotolerant vs. Halophile Bacteria	Frequency	1	0
Glycan Biosynthesis and Metabolism (10 pathways)	Halotolerant vs. Halophile Bacteria	Vertex Betweenness Centrality	0.523871	41.5104
Glycan Biosynthesis and Metabolism (10 pathways)	Halotolerant vs. Halophile Bacteria	Vertex Degree	0.53618	6
Glycan Biosynthesis and Metabolism (10 pathways)	Halotolerant vs. Halophile Bacteria	Weighted Vertex Betweenness Centrality	0.525729	44.3967
Glycan Biosynthesis and Metabolism (10 pathways)	Halotolerant vs. Halophile Bacteria	Weighted Vertex Degree	0.53618	3.5
Glycan Biosynthesis and Metabolism (10 pathways)	Immotile vs. Motile Bacteria	Closeness Centrality	1.12517e-09	-3.30041
Glycan Biosynthesis and Metabolism (10 pathways)	Immotile vs. Motile Bacteria	Frequency	1	0
Glycan Biosynthesis and Metabolism (10 pathways)	Immotile vs. Motile Bacteria	Vertex Betweenness Centrality	0.0133092	6.69939
Glycan Biosynthesis and Metabolism (10 pathways)	Immotile vs. Motile Bacteria	Vertex Degree	0.0185287	6.25
Glycan Biosynthesis and Metabolism (10 pathways)	Immotile vs. Motile Bacteria	Weighted Vertex Betweenness Centrality	0.0663002	9.46366
Glycan Biosynthesis and Metabolism (10 pathways)	Immotile vs. Motile Bacteria	Weighted Vertex Degree	0.0185287	3.57143
Glycan Biosynthesis and Metabolism (10 pathways)	Prokarya vs. Eukarya	Frequency	2.17545e-37	37.3563
Glycan Biosynthesis and Metabolism (10 pathways)	Unicellular vs. Multicellular Eukarya	Closeness Centrality	0.000205693	-2.29725
Glycan Biosynthesis and Metabolism (10 pathways)	Unicellular vs. Multicellular Eukarya	Frequency	0.000608295	35.0423
Glycan Biosynthesis and Metabolism (10 pathways)	Unicellular vs. Multicellular Eukarya	Vertex Betweenness Centrality	3.75367e-07	62.7218
Glycan Biosynthesis and Metabolism (10 pathways)	Unicellular vs. Multicellular Eukarya	Vertex Degree	3.40792e-07	62.5
Glycan Biosynthesis and Metabolism (10 pathways)	Unicellular vs. Multicellular Eukarya	Weighted Vertex Betweenness Centrality	3.78254e-05	47.3421
Glycan Biosynthesis and Metabolism (10 pathways)	Unicellular vs. Multicellular Eukarya	Weighted Vertex Degree	3.40792e-07	62.5
Lipid Metabolism (17 pathways)	Free-living vs. Host-associated Bacteria	Closeness Centrality	0.168149	0.267189
Lipid Metabolism (17 pathways)	Free-living vs. Host-associated Bacteria	Frequency	0.0455865	-8.93074
Lipid Metabolism (17 pathways)	Free-living vs. Host-associated Bacteria	Vertex Betweenness Centrality	0.154938	-3.40503
Lipid Metabolism (17 pathways)	Free-living vs. Host-associated Bacteria	Vertex Degree	0.257502	0
Lipid Metabolism (17 pathways)	Free-living vs. Host-associated Bacteria	Weighted Vertex Betweenness Centrality	0.0526757	-2.76452
Lipid Metabolism (17 pathways)	Free-living vs. Host-associated Bacteria	Weighted Vertex Degree	0.216229	0
Lipid Metabolism (17 pathways)	Halotolerant vs. Halophile Bacteria	Closeness Centrality	1	0.535423
Lipid Metabolism (17 pathways)	Halotolerant vs. Halophile Bacteria	Frequency	1	-4.21053
Lipid Metabolism (17 pathways)	Halotolerant vs. Halophile Bacteria	Vertex Betweenness Centrality	0.331296	16.8117
Lipid Metabolism (17 pathways)	Halotolerant vs. Halophile Bacteria	Vertex Degree	0.99955	0
Lipid Metabolism (17 pathways)	Halotolerant vs. Halophile Bacteria	Weighted Vertex Betweenness Centrality	0.45378	13.6716
Lipid Metabolism (17 pathways)	Halotolerant vs. Halophile Bacteria	Weighted Vertex Degree	0.99716	0
Lipid Metabolism (17 pathways)	Immotile vs. Motile Bacteria	Closeness Centrality	0.00825734	-0.650376
Lipid Metabolism (17 pathways)	Immotile vs. Motile Bacteria	Frequency	0.155216	4.53704
Lipid Metabolism (17 pathways)	Immotile vs. Motile Bacteria	Vertex Betweenness Centrality	0.000200512	6.64501
Lipid Metabolism (17 pathways)	Immotile vs. Motile Bacteria	Vertex Degree	4.66549e-05	0
Lipid Metabolism (17 pathways)	Immotile vs. Motile Bacteria	Weighted Vertex Betweenness Centrality	3.25295e-05	9.99763
Lipid Metabolism (17 pathways)	Immotile vs. Motile Bacteria	Weighted Vertex Degree	9.74917e-05	0
Lipid Metabolism (17 pathways)	Prokarya vs. Eukarya	Closeness Centrality	4.7162e-07	2.28594
Lipid Metabolism (17 pathways)	Prokarya vs. Eukarya	Frequency	2.10541e-07	17.0175
Lipid Metabolism (17 pathways)	Prokarya vs. Eukarya	Vertex Betweenness Centrality	4.09527e-12	-14.892
Lipid Metabolism (17 pathways)	Prokarya vs. Eukarya	Vertex Degree	1.00837e-07	0
Lipid Metabolism (17 pathways)	Prokarya vs. Eukarya	Weighted Vertex Betweenness Centrality	4.04683e-16	-14.4033
Lipid Metabolism (17 pathways)	Prokarya vs. Eukarya	Weighted Vertex Degree	3.62466e-09	0
Lipid Metabolism (17 pathways)	Unicellular vs. Multicellular Eukarya	Closeness Centrality	1.0548e-13	-4.13185
Lipid Metabolism (17 pathways)	Unicellular vs. Multicellular Eukarya	Frequency	0.015632	18.1818
Lipid Metabolism (17 pathways)	Unicellular vs. Multicellular Eukarya	Vertex Betweenness Centrality	1.17652e-09	33.6803
Lipid Metabolism (17 pathways)	Unicellular vs. Multicellular Eukarya	Vertex Degree	7.61735e-06	6
Lipid Metabolism (17 pathways)	Unicellular vs. Multicellular Eukarya	Weighted Vertex Betweenness Centrality	1.33249e-09	39.6558
Lipid Metabolism (17 pathways)	Unicellular vs. Multicellular Eukarya	Weighted Vertex Degree	7.26088e-05	2
Metabolism of Cofactors and Vitamins (11 pathways)	Free-living vs. Host-associated Bacteria	Closeness Centrality	0.000612384	0.75861
Metabolism of Cofactors and Vitamins (11 pathways)	Free-living vs. Host-associated Bacteria	Frequency	0.334693	-1.28333
Metabolism of Cofactors and Vitamins (11 pathways)	Free-living vs. Host-associated Bacteria	Vertex Betweenness Centrality	0.000204514	-30.0637
Metabolism of Cofactors and Vitamins (11 pathways)	Free-living vs. Host-associated Bacteria	Vertex Degree	7.35789e-08	-15.3846
Metabolism of Cofactors and Vitamins (11 pathways)	Free-living vs. Host-associated Bacteria	Weighted Vertex Betweenness Centrality	0.00110896	-31.4296
Metabolism of Cofactors and Vitamins (11 pathways)	Free-living vs. Host-associated Bacteria	Weighted Vertex Degree	2.6972e-08	-15.3846
Metabolism of Cofactors and Vitamins (11 pathways)	Halotolerant vs. Halophile Bacteria	Closeness Centrality	1	0.989474
Metabolism of Cofactors and Vitamins (11 pathways)	Halotolerant vs. Halophile Bacteria	Frequency	1	0
Metabolism of Cofactors and Vitamins (11 pathways)	Halotolerant vs. Halophile Bacteria	Vertex Betweenness Centrality	0.773918	-0.759914
Metabolism of Cofactors and Vitamins (11 pathways)	Halotolerant vs. Halophile Bacteria	Vertex Degree	0.813123	0
Metabolism of Cofactors and Vitamins (11 pathways)	Halotolerant vs. Halophile Bacteria	Weighted Vertex Betweenness Centrality	0.835705	-1.62417
Metabolism of Cofactors and Vitamins (11 pathways)	Halotolerant vs. Halophile Bacteria	Weighted Vertex Degree	0.768967	0
Metabolism of Cofactors and Vitamins (11 pathways)	Immotile vs. Motile Bacteria	Closeness Centrality	2.57223e-05	-1.23445
Metabolism of Cofactors and Vitamins (11 pathways)	Immotile vs. Motile Bacteria	Frequency	0.05152	2.03704
Metabolism of Cofactors and Vitamins (11 pathways)	Immotile vs. Motile Bacteria	Vertex Betweenness Centrality	1.21556e-08	20.7513
Metabolism of Cofactors and Vitamins (11 pathways)	Immotile vs. Motile Bacteria	Vertex Degree	1.54975e-11	9.09091
Metabolism of Cofactors and Vitamins (11 pathways)	Immotile vs. Motile Bacteria	Weighted Vertex Betweenness Centrality	7.79272e-09	21.8634
Metabolism of Cofactors and Vitamins (11 pathways)	Immotile vs. Motile Bacteria	Weighted Vertex Degree	9.46717e-11	4
Metabolism of Cofactors and Vitamins (11 pathways)	Prokarya vs. Eukarya	Closeness Centrality	9.66413e-12	-2.29008
Metabolism of Cofactors and Vitamins (11 pathways)	Prokarya vs. Eukarya	Frequency	0.0635846	-2.82
Metabolism of Cofactors and Vitamins (11 pathways)	Prokarya vs. Eukarya	Vertex Betweenness Centrality	5.51811e-08	-31.5645
Metabolism of Cofactors and Vitamins (11 pathways)	Prokarya vs. Eukarya	Vertex Degree	3.54796e-10	-11
Metabolism of Cofactors and Vitamins (11 pathways)	Prokarya vs. Eukarya	Weighted Vertex Betweenness Centrality	4.91422e-08	-32.8662
Metabolism of Cofactors and Vitamins (11 pathways)	Prokarya vs. Eukarya	Weighted Vertex Degree	2.59727e-09	-8
Metabolism of Cofactors and Vitamins (11 pathways)	Unicellular vs. Multicellular Eukarya	Closeness Centrality	7.37111e-13	-6.10695
Metabolism of Cofactors and Vitamins (11 pathways)	Unicellular vs. Multicellular Eukarya	Frequency	0.103032	11.3636
Metabolism of Cofactors and Vitamins (11 pathways)	Unicellular vs. Multicellular Eukarya	Vertex Betweenness Centrality	0.034118	8.69827
Metabolism of Cofactors and Vitamins (11 pathways)	Unicellular vs. Multicellular Eukarya	Vertex Degree	0.00385919	0
Metabolism of Cofactors and Vitamins (11 pathways)	Unicellular vs. Multicellular Eukarya	Weighted Vertex Betweenness Centrality	0.0107836	3.10676
Metabolism of Cofactors and Vitamins (11 pathways)	Unicellular vs. Multicellular Eukarya	Weighted Vertex Degree	0.00417564	0
Metabolism of Other Amino Acids (9 pathways)	Free-living vs. Host-associated Bacteria	Closeness Centrality	0.0994646	0.0214754
Metabolism of Other Amino Acids (9 pathways)	Free-living vs. Host-associated Bacteria	Frequency	1.05992e-05	-17.8643
Metabolism of Other Amino Acids (9 pathways)	Free-living vs. Host-associated Bacteria	Vertex Betweenness Centrality	0.18601	-5.4233
Metabolism of Other Amino Acids (9 pathways)	Free-living vs. Host-associated Bacteria	Vertex Degree	0.13422	0
Metabolism of Other Amino Acids (9 pathways)	Free-living vs. Host-associated Bacteria	Weighted Vertex Betweenness Centrality	0.249521	-8.30985
Metabolism of Other Amino Acids (9 pathways)	Free-living vs. Host-associated Bacteria	Weighted Vertex Degree	0.119114	0
Metabolism of Other Amino Acids (9 pathways)	Halotolerant vs. Halophile Bacteria	Closeness Centrality	1	1.29148
Metabolism of Other Amino Acids (9 pathways)	Halotolerant vs. Halophile Bacteria	Frequency	1	0
Metabolism of Other Amino Acids (9 pathways)	Halotolerant vs. Halophile Bacteria	Vertex Betweenness Centrality	0.763817	3.75398
Metabolism of Other Amino Acids (9 pathways)	Halotolerant vs. Halophile Bacteria	Vertex Degree	0.958524	0
Metabolism of Other Amino Acids (9 pathways)	Halotolerant vs. Halophile Bacteria	Weighted Vertex Betweenness Centrality	0.822856	2.21496
Metabolism of Other Amino Acids (9 pathways)	Halotolerant vs. Halophile Bacteria	Weighted Vertex Degree	1	0
Metabolism of Other Amino Acids (9 pathways)	Immotile vs. Motile Bacteria	Closeness Centrality	0.00016663	-1.37283
Metabolism of Other Amino Acids (9 pathways)	Immotile vs. Motile Bacteria	Frequency	0.00161458	6.99074
Metabolism of Other Amino Acids (9 pathways)	Immotile vs. Motile Bacteria	Vertex Betweenness Centrality	1.45729e-08	19.601
Metabolism of Other Amino Acids (9 pathways)	Immotile vs. Motile Bacteria	Vertex Degree	8.88198e-10	7.89474
Metabolism of Other Amino Acids (9 pathways)	Immotile vs. Motile Bacteria	Weighted Vertex Betweenness Centrality	1.51415e-08	17.8713
Metabolism of Other Amino Acids (9 pathways)	Immotile vs. Motile Bacteria	Weighted Vertex Degree	8.53299e-09	6
Metabolism of Other Amino Acids (9 pathways)	Prokarya vs. Eukarya	Closeness Centrality	9.51705e-09	-3.27979
Metabolism of Other Amino Acids (9 pathways)	Prokarya vs. Eukarya	Frequency	0.318896	-1.51411
Metabolism of Other Amino Acids (9 pathways)	Prokarya vs. Eukarya	Vertex Betweenness Centrality	0.00329689	-4.25523
Metabolism of Other Amino Acids (9 pathways)	Prokarya vs. Eukarya	Vertex Degree	9.78877e-17	-12.1212
Metabolism of Other Amino Acids (9 pathways)	Prokarya vs. Eukarya	Weighted Vertex Betweenness Centrality	0.0168912	-12.4315
Metabolism of Other Amino Acids (9 pathways)	Prokarya vs. Eukarya	Weighted Vertex Degree	4.08701e-16	-5.71429
Metabolism of Other Amino Acids (9 pathways)	Unicellular vs. Multicellular Eukarya	Closeness Centrality	3.51775e-09	-7.24069
Metabolism of Other Amino Acids (9 pathways)	Unicellular vs. Multicellular Eukarya	Frequency	0.160415	13.5307
Metabolism of Other Amino Acids (9 pathways)	Unicellular vs. Multicellular Eukarya	Vertex Betweenness Centrality	7.87389e-08	91.6539
Metabolism of Other Amino Acids (9 pathways)	Unicellular vs. Multicellular Eukarya	Vertex Degree	0.0828541	0
Metabolism of Other Amino Acids (9 pathways)	Unicellular vs. Multicellular Eukarya	Weighted Vertex Betweenness Centrality	7.37429e-08	94.711
Metabolism of Other Amino Acids (9 pathways)	Unicellular vs. Multicellular Eukarya	Weighted Vertex Degree	0.201541	0
Nucleotide Metabolism (2 pathways)	Free-living vs. Host-associated Bacteria	Closeness Centrality	0.400465	1.90964
Nucleotide Metabolism (2 pathways)	Free-living vs. Host-associated Bacteria	Frequency	1	0
Nucleotide Metabolism (2 pathways)	Free-living vs. Host-associated Bacteria	Vertex Betweenness Centrality	0.00107305	-15.8103
Nucleotide Metabolism (2 pathways)	Free-living vs. Host-associated Bacteria	Vertex Degree	3.07317e-09	-15.4605
Nucleotide Metabolism (2 pathways)	Free-living vs. Host-associated Bacteria	Weighted Vertex Betweenness Centrality	2.90053e-05	-16.3074
Nucleotide Metabolism (2 pathways)	Free-living vs. Host-associated Bacteria	Weighted Vertex Degree	9.32291e-10	-16.3693
Nucleotide Metabolism (2 pathways)	Halotolerant vs. Halophile Bacteria	Closeness Centrality	0.947484	1.41062
Nucleotide Metabolism (2 pathways)	Halotolerant vs. Halophile Bacteria	Frequency	1	0
Nucleotide Metabolism (2 pathways)	Halotolerant vs. Halophile Bacteria	Vertex Betweenness Centrality	0.578941	-5.42753
Nucleotide Metabolism (2 pathways)	Halotolerant vs. Halophile Bacteria	Vertex Degree	0.91913	-2
Nucleotide Metabolism (2 pathways)	Halotolerant vs. Halophile Bacteria	Weighted Vertex Betweenness Centrality	0.579069	-4.03908
Nucleotide Metabolism (2 pathways)	Halotolerant vs. Halophile Bacteria	Weighted Vertex Degree	0.624082	-1
Nucleotide Metabolism (2 pathways)	Immotile vs. Motile Bacteria	Closeness Centrality	7.67614e-05	-2.87028
Nucleotide Metabolism (2 pathways)	Immotile vs. Motile Bacteria	Frequency	1	0
Nucleotide Metabolism (2 pathways)	Immotile vs. Motile Bacteria	Vertex Betweenness Centrality	0.500096	8.24211
Nucleotide Metabolism (2 pathways)	Immotile vs. Motile Bacteria	Vertex Degree	2.06322e-10	4.86111
Nucleotide Metabolism (2 pathways)	Immotile vs. Motile Bacteria	Weighted Vertex Betweenness Centrality	0.501735	4.48601
Nucleotide Metabolism (2 pathways)	Immotile vs. Motile Bacteria	Weighted Vertex Degree	9.22269e-09	2.21342
Nucleotide Metabolism (2 pathways)	Prokarya vs. Eukarya	Closeness Centrality	1.25159e-11	-3.04105
Nucleotide Metabolism (2 pathways)	Prokarya vs. Eukarya	Frequency	1	0
Nucleotide Metabolism (2 pathways)	Prokarya vs. Eukarya	Vertex Betweenness Centrality	9.10462e-05	-11.3735
Nucleotide Metabolism (2 pathways)	Prokarya vs. Eukarya	Vertex Degree	0.000259999	-10
Nucleotide Metabolism (2 pathways)	Prokarya vs. Eukarya	Weighted Vertex Betweenness Centrality	4.40598e-06	-3.28248
Nucleotide Metabolism (2 pathways)	Prokarya vs. Eukarya	Weighted Vertex Degree	0.333491	-5
Nucleotide Metabolism (2 pathways)	Unicellular vs. Multicellular Eukarya	Closeness Centrality	6.74547e-13	-4.88514
Nucleotide Metabolism (2 pathways)	Unicellular vs. Multicellular Eukarya	Frequency	1	0
Nucleotide Metabolism (2 pathways)	Unicellular vs. Multicellular Eukarya	Vertex Betweenness Centrality	1.24614e-11	78.8159
Nucleotide Metabolism (2 pathways)	Unicellular vs. Multicellular Eukarya	Vertex Degree	5.20894e-07	13.3929
Nucleotide Metabolism (2 pathways)	Unicellular vs. Multicellular Eukarya	Weighted Vertex Betweenness Centrality	3.62029e-10	89.8612
Nucleotide Metabolism (2 pathways)	Unicellular vs. Multicellular Eukarya	Weighted Vertex Degree	6.48774e-05	8.4127
Xenobiotics Biodegradation and Metabolism (24 pathways)	Free-living vs. Host-associated Bacteria	Closeness Centrality	0.459213	0.273801
Xenobiotics Biodegradation and Metabolism (24 pathways)	Free-living vs. Host-associated Bacteria	Frequency	0.100036	-10.2777
Xenobiotics Biodegradation and Metabolism (24 pathways)	Free-living vs. Host-associated Bacteria	Vertex Betweenness Centrality	0.462311	-0.65163
Xenobiotics Biodegradation and Metabolism (24 pathways)	Free-living vs. Host-associated Bacteria	Vertex Degree	0.267942	0
Xenobiotics Biodegradation and Metabolism (24 pathways)	Free-living vs. Host-associated Bacteria	Weighted Vertex Betweenness Centrality	0.504653	0.133487
Xenobiotics Biodegradation and Metabolism (24 pathways)	Free-living vs. Host-associated Bacteria	Weighted Vertex Degree	0.210012	0
Xenobiotics Biodegradation and Metabolism (24 pathways)	Halotolerant vs. Halophile Bacteria	Closeness Centrality	1	-0.0743162
Xenobiotics Biodegradation and Metabolism (24 pathways)	Halotolerant vs. Halophile Bacteria	Frequency	1	-0.526316
Xenobiotics Biodegradation and Metabolism (24 pathways)	Halotolerant vs. Halophile Bacteria	Vertex Betweenness Centrality	1	18.3303
Xenobiotics Biodegradation and Metabolism (24 pathways)	Halotolerant vs. Halophile Bacteria	Vertex Degree	1	0
Xenobiotics Biodegradation and Metabolism (24 pathways)	Halotolerant vs. Halophile Bacteria	Weighted Vertex Betweenness Centrality	1	15.9914
Xenobiotics Biodegradation and Metabolism (24 pathways)	Halotolerant vs. Halophile Bacteria	Weighted Vertex Degree	1	-4.30661
Xenobiotics Biodegradation and Metabolism (24 pathways)	Immotile vs. Motile Bacteria	Closeness Centrality	0.0696294	0.542015
Xenobiotics Biodegradation and Metabolism (24 pathways)	Immotile vs. Motile Bacteria	Frequency	0.000416308	11.1458
Xenobiotics Biodegradation and Metabolism (24 pathways)	Immotile vs. Motile Bacteria	Vertex Betweenness Centrality	0.0425633	7.39489
Xenobiotics Biodegradation and Metabolism (24 pathways)	Immotile vs. Motile Bacteria	Vertex Degree	0.205114	1.68493
Xenobiotics Biodegradation and Metabolism (24 pathways)	Immotile vs. Motile Bacteria	Weighted Vertex Betweenness Centrality	0.0218776	10.4125
Xenobiotics Biodegradation and Metabolism (24 pathways)	Immotile vs. Motile Bacteria	Weighted Vertex Degree	0.187303	1.16667
Xenobiotics Biodegradation and Metabolism (24 pathways)	Prokarya vs. Eukarya	Frequency	4.47754e-11	-27.3822
Xenobiotics Biodegradation and Metabolism (24 pathways)	Unicellular vs. Multicellular Eukarya	Frequency	1	0
