# Supplementary material for: Evolution of metabolic network organization
Source: BMC Syst Biol. 2010 May 11;4:59. doi: 10.1186/1752-0509-4-59 (PMC2876064; doi:10.1186/1752-0509-4-59)
Supplement: Additional file 3 — Groups of taxa. List of the 743 taxa considered in this study, sorted per group of common lineage, environment or life-style, together with the corresponding KEGG identifiers. [file 1752-0509-4-59-S3.XLS]

## Sheet: properties.txt
Taxon	Biotic relationship	Multicellularity	Domain	Motility	Oxygen requirement	Salinity	Temperature range	KEGG individuals
Acaryochloris marina	symbiotic		bacteria		aerobe		mesophile	amr (Acaryochloris marina)
Accumulibacter phosphatis	free living		bacteria		aerobe		mesophile	app (Accumulibacter phosphatis)
Acetobacter pasteurianus	symbiotic		bacteria		aerobe			apt (Acetobacter pasteurianus)
Acholeplasma laidlawii	free living		bacteria	nonmotile	facultative		mesophile	acl (Acholeplasma laidlawii)
Acidimicrobium ferrooxidans DSM 10331	free living		bacteria	motile	aerobe		thermophile	afo (Acidimicrobium ferrooxidans DSM 10331)
Acidiphilium cryptum JF-5	free living		bacteria	motile	aerobe		mesophile	acr (Acidiphilium cryptum JF-5)
Acidithiobacillus ferrooxidans ATCC	free living		bacteria	motile	anaerobe		mesophile	afe (Acidithiobacillus ferrooxidans ATCC 53993), afr (Acidithiobacillus ferrooxidans ATCC 23270)
Acidobacteria bacterium	free living		bacteria	nonmotile	aerobe		mesophile	aba (Acidobacteria bacterium)
Acidobacterium capsulatum	free living		bacteria	nonmotile	aerobe		mesophile	aca (Acidobacterium capsulatum)
Acidothermus cellulolyticus	free living		bacteria		aerobe		thermophile	ace (Acidothermus cellulolyticus)
Acidovorax avenae	free living		bacteria	motile	aerobe		mesophile	aav (Acidovorax avenae)
Acidovorax sp. JS42	free living		bacteria	motile	aerobe		mesophile	ajs (Acidovorax sp. JS42)
Acinetobacter baumannii	free living		bacteria	nonmotile	aerobe		mesophile	abb (Acinetobacter baumannii AB307-0294), abc (Acinetobacter baumannii ACICU), abm (Acinetobacter baumannii SDF), abn (Acinetobacter baumannii AB0057), aby (Acinetobacter baumannii AYE), acb (Acinetobacter baumannii ATCC 17978)
Acinetobacter sp. ADP1	free living		bacteria	nonmotile	aerobe		mesophile	aci (Acinetobacter sp. ADP1)
Actinobacillus pleuropneumoniae	symbiotic		bacteria	nonmotile	facultative		mesophile	apa (Actinobacillus pleuropneumoniae AP76 (serotype 7)), apj (Actinobacillus pleuropneumoniae JL03 (serotype 3)), apl (Actinobacillus pleuropneumoniae L20 (serotype 5b))
Actinobacillus succinogenes	free living		bacteria		facultative		mesophile	asu (Actinobacillus succinogenes)
Actinosynnema mirum	free living		bacteria	nonmotile	aerobe		mesophile	ami (Actinosynnema mirum)
Acyrthosiphon pisum (pea aphid)		multicellular	eukarya					api (Acyrthosiphon pisum (pea aphid))
Aedes aegypti (yellow fever mosquito)		multicellular	eukarya					aag (Aedes aegypti (yellow fever mosquito))
Aeromonas hydrophila	free living		bacteria	motile	facultative		mesophile	aha (Aeromonas hydrophila)
Aeromonas salmonicida	free living		bacteria	motile	facultative		psychrophile	asa (Aeromonas salmonicida)
Aeropyrum pernix			archaea					ape (Aeropyrum pernix)
Aggregatibacter actinomycetemcomitans	symbiotic		bacteria	nonmotile	facultative		mesophile	aat (Aggregatibacter actinomycetemcomitans)
Aggregatibacter aphrophilus	free living		bacteria	nonmotile	facultative		mesophile	aap (Aggregatibacter aphrophilus)
Agrobacterium radiobacter K84	free living		bacteria	motile	aerobe		mesophile	ara (Agrobacterium radiobacter K84)
Agrobacterium tumefaciens C58	free living		bacteria	motile	aerobe		mesophile	atc (Agrobacterium tumefaciens C58 (Cereon)), atu (Agrobacterium tumefaciens C58)
Agrobacterium vitis S4	free living		bacteria	motile	aerobe		mesophile	avi (Agrobacterium vitis S4)
Akkermansia muciniphila	free living		bacteria	nonmotile	anaerobe		mesophile	amu (Akkermansia muciniphila)
Alcanivorax borkumensis	free living		bacteria	nonmotile	aerobe	halophile	mesophile	abo (Alcanivorax borkumensis)
Alicyclobacillus acidocaldarius	free living		bacteria		aerobe		thermophile	aac (Alicyclobacillus acidocaldarius)
Aliivibrio salmonicida LFI1238	free living		bacteria	motile	facultative		psychrophile	vsa (Aliivibrio salmonicida LFI1238)
Alkalilimnicola ehrlichei	free living		bacteria		anaerobe		mesophile	aeh (Alkalilimnicola ehrlichei)
Alkaliphilus metalliredigens	free living		bacteria	motile	anaerobe	halophile	mesophile	amt (Alkaliphilus metalliredigens)
Alkaliphilus oremlandii	free living		bacteria	motile	anaerobe		mesophile	aoe (Alkaliphilus oremlandii)
Alteromonas macleodii	free living		bacteria	motile	aerobe		mesophile	amc (Alteromonas macleodii)
Ammonifex degensii	free living		bacteria	motile	anaerobe		thermophile	adg (Ammonifex degensii)
Anabaena sp. PCC7120	symbiotic		bacteria	motile	aerobe		mesophile	ana (Anabaena sp. PCC7120)
Anabaena variabilis	free living		bacteria	motile	aerobe		mesophile	ava (Anabaena variabilis)
Anaerococcus prevotii	free living		bacteria	nonmotile	anaerobe		mesophile	apr (Anaerococcus prevotii)
Anaeromyxobacter dehalogenans 2CP-	free living		bacteria	motile	anaerobe		mesophile	acp (Anaeromyxobacter dehalogenans 2CP-1), ade (Anaeromyxobacter dehalogenans 2CP-C)
Anaeromyxobacter sp. Fw109-5	free living		bacteria	motile	anaerobe		mesophile	afw (Anaeromyxobacter sp. Fw109-5)
Anaeromyxobacter sp. K	free living		bacteria	motile	anaerobe		mesophile	ank (Anaeromyxobacter sp. K)
Anaplasma centrale			bacteria		aerobe		mesophile	acn (Anaplasma centrale)
Anaplasma marginale	symbiotic		bacteria		aerobe		mesophile	ama (Anaplasma marginale St. Maries), amf (Anaplasma marginale Florida)
Anopheles gambiae (mosquito)		multicellular	eukarya					aga (Anopheles gambiae (mosquito))
Anoxybacillus flavithermus	free living		bacteria	motile	facultative		thermophile	afl (Anoxybacillus flavithermus)
Apis mellifera (honey bee)		multicellular	eukarya					ame (Apis mellifera (honey bee))
Aquifex aeolicus	free living		bacteria	nonmotile	facultative		thermophile	aae (Aquifex aeolicus)
Arabidopsis thaliana (thale cress)		multicellular	eukarya					ath (Arabidopsis thaliana (thale cress))
Archaeoglobus fulgidus			archaea					afu (Archaeoglobus fulgidus)
Arcobacter butzleri	free living		bacteria	motile	aerobe		mesophile	abu (Arcobacter butzleri)
Aromatoleum aromaticum EbN1	free living		bacteria	motile	facultative		mesophile	eba (Aromatoleum aromaticum EbN1)
Arthrobacter aurescens	free living		bacteria	motile	aerobe		mesophile	aau (Arthrobacter aurescens)
Arthrobacter chlorophenolicus	free living		bacteria	motile	aerobe		mesophile	ach (Arthrobacter chlorophenolicus)
Arthrobacter sp. FB24	free living		bacteria	motile	aerobe		mesophile	art (Arthrobacter sp. FB24)
Ashbya gossypii (Eremothecium gossypii)		unicellular	eukarya					ago (Ashbya gossypii (Eremothecium gossypii))
Aspergillus fumigatus		unicellular	eukarya					afm (Aspergillus fumigatus)
Aspergillus nidulans		unicellular	eukarya					ani (Aspergillus nidulans)
Aspergillus niger		unicellular	eukarya					ang (Aspergillus niger)
Aspergillus oryzae		unicellular	eukarya					aor (Aspergillus oryzae)
Atopobium parvulum	free living		bacteria	nonmotile	anaerobe		mesophile	apv (Atopobium parvulum)
Azoarcus sp. BH72	free living		bacteria	motile	facultative		mesophile	azo (Azoarcus sp. BH72)
Azorhizobium caulinodans	symbiotic		bacteria				mesophile	azc (Azorhizobium caulinodans)
Azotobacter vinelandii	free living		bacteria	motile	aerobe		mesophile	avn (Azotobacter vinelandii)
Babesia bovis		unicellular	eukarya					bbo (Babesia bovis)
Bacillus amyloliquefaciens	free living		bacteria		aerobe		mesophile	bay (Bacillus amyloliquefaciens)
Bacillus anthracis	free living		bacteria	motile			mesophile	bah (Bacillus anthracis CDC 684), bai (Bacillus anthracis A0248), ban (Bacillus anthracis Ames), bar (Bacillus anthracis Ames 0581), bat (Bacillus anthracis Sterne)
Bacillus cereus	free living		bacteria	motile	facultative		mesophile	bca (Bacillus cereus ATCC 10987), bcb (Bacillus cereus B4264), bce (Bacillus cereus ATCC 14579), bcg (Bacillus cereus G9842), bcq (Bacillus cereus Q1), bcr (Bacillus cereus AH187), bcu (Bacillus cereus AH820), bcx (Bacillus cereus 03BB102), bcz (Bacillus cereus ZK)
Bacillus clausii	free living		bacteria				mesophile	bcl (Bacillus clausii)
Bacillus cytotoxis NVH 391-98	free living		bacteria	motile	facultative		psychrophile	bcy (Bacillus cytotoxis NVH 391-98)
Bacillus halodurans	free living		bacteria	motile	facultative		mesophile	bha (Bacillus halodurans)
Bacillus licheniformis	free living		bacteria	motile	facultative		mesophile	bld (Bacillus licheniformis DSM13), bli (Bacillus licheniformis ATCC 14580)
Bacillus pumilus	free living		bacteria	motile	aerobe		mesophile	bpu (Bacillus pumilus)
Bacillus subtilis	free living		bacteria	motile	facultative		mesophile	bsu (Bacillus subtilis)
Bacillus thuringiensis 97-27	free living		bacteria	motile	facultative		mesophile	btk (Bacillus thuringiensis 97-27)
Bacillus weihenstephanensis	free living		bacteria	motile	facultative		psychrophile	bwe (Bacillus weihenstephanensis)
Bacteroides fragilis	free living		bacteria		anaerobe		mesophile	bfr (Bacteroides fragilis YCH46), bfs (Bacteroides fragilis NCTC9343)
Bacteroides thetaiotaomicron	free living		bacteria		anaerobe		mesophile	bth (Bacteroides thetaiotaomicron)
Bacteroides vulgatus	free living		bacteria		anaerobe		mesophile	bvu (Bacteroides vulgatus)
Bartonella bacilliformis	symbiotic		bacteria	motile	aerobe		mesophile	bbk (Bartonella bacilliformis)
Bartonella grahamii	symbiotic		bacteria	motile	aerobe		mesophile	bgr (Bartonella grahamii)
Bartonella henselae			bacteria		aerobe		mesophile	bhe (Bartonella henselae)
Bartonella quintana			bacteria		aerobe		mesophile	bqu (Bartonella quintana)
Bartonella tribocorum			bacteria	motile	aerobe		mesophile	btr (Bartonella tribocorum)
Baumannia cicadellinicola	free living		bacteria				mesophile	bci (Baumannia cicadellinicola)
Bdellovibrio bacteriovorus	free living		bacteria	motile	aerobe		mesophile	bba (Bdellovibrio bacteriovorus)
Beijerinckia indica	free living		bacteria	nonmotile	aerobe		mesophile	bid (Beijerinckia indica)
Beutenbergia cavernae	free living		bacteria	nonmotile	aerobe		mesophile	bcv (Beutenbergia cavernae)
Bifidobacterium adolescentis	free living		bacteria	nonmotile	anaerobe		mesophile	bad (Bifidobacterium adolescentis)
Bifidobacterium animalis subsp. lactis	free living		bacteria	nonmotile	anaerobe		mesophile	bla (Bifidobacterium animalis subsp. lactis AD011), blc (Bifidobacterium animalis subsp. lactis Bl-04), blt (Bifidobacterium animalis subsp. lactis DSM 10140)
Bifidobacterium longum	free living		bacteria	nonmotile	anaerobe		mesophile	blj (Bifidobacterium longum DJO10A), bln (Bifidobacterium longum subsp. infantis ATCC 15697)
Blattabacterium sp. (Blattella germanica)	symbiotic		bacteria	nonmotile	aerobe		mesophile	bbl (Blattabacterium sp. (Blattella germanica))
Bordetella avium	free living		bacteria	motile	aerobe		mesophile	bav (Bordetella avium)
Bordetella bronchiseptica	free living		bacteria	motile	aerobe		mesophile	bbr (Bordetella bronchiseptica)
Bordetella parapertussis	free living		bacteria	motile	aerobe		mesophile	bpa (Bordetella parapertussis)
Bordetella pertussis	free living		bacteria	motile	aerobe		mesophile	bpe (Bordetella pertussis)
Bordetella petrii	free living		bacteria	nonmotile	anaerobe		mesophile	bpt (Bordetella petrii)
Borrelia burgdorferi	free living		bacteria	motile	aerobe		mesophile	bbu (Borrelia burgdorferi B31), bbz (Borrelia burgdorferi ZS7)
Borrelia duttonii	free living		bacteria	motile	aerobe		mesophile	bdu (Borrelia duttonii)
Borrelia garinii	free living		bacteria	motile	aerobe		mesophile	bga (Borrelia garinii)
Borrelia hermsii	free living		bacteria	motile	aerobe		mesophile	bhr (Borrelia hermsii)
Borrelia turicatae			bacteria	motile	aerobe		mesophile	btu (Borrelia turicatae)
Bos taurus (cow)		multicellular	eukarya					bta (Bos taurus (cow))
Brachybacterium faecium	free living		bacteria	nonmotile	aerobe		mesophile	bfa (Brachybacterium faecium)
Brachyspira hyodysenteriae	free living		bacteria	motile	anaerobe		mesophile	bhy (Brachyspira hyodysenteriae)
Bradyrhizobium japonicum	symbiotic		bacteria	motile	aerobe		mesophile	bja (Bradyrhizobium japonicum)
Bradyrhizobium sp. BTAi1	symbiotic		bacteria	motile	aerobe		mesophile	bbt (Bradyrhizobium sp. BTAi1)
Branchiostoma floridae (Florida lancelet)		multicellular	eukarya					bfo (Branchiostoma floridae (Florida lancelet))
Brevibacillus brevis	free living		bacteria	motile	aerobe		mesophile	bbe (Brevibacillus brevis)
Brucella abortus	free living		bacteria	nonmotile			mesophile	bmb (Brucella abortus 9-941), bmc (Brucella abortus S19)
Brucella canis	free living		bacteria	nonmotile	aerobe		mesophile	bcs (Brucella canis)
Brucella melitensis	free living		bacteria	nonmotile	aerobe		mesophile	bme (Brucella melitensis 16M), bmf (Brucella melitensis biovar Abortus), bmi (Brucella melitensis ATCC 23457)
Brucella microti	free living		bacteria	nonmotile	aerobe		mesophile	bmr (Brucella microti)
Brucella ovis	free living		bacteria	nonmotile	facultative		mesophile	bov (Brucella ovis)
Brucella suis	free living		bacteria	nonmotile	aerobe		mesophile	bms (Brucella suis 1330), bmt (Brucella suis ATCC 23445)
Brugia malayi (filaria)		multicellular	eukarya					bmy (Brugia malayi (filaria))
Buchnera aphidicola	symbiotic		bacteria				mesophile	bab (Buchnera aphidicola Bp), bap (Buchnera aphidicola 5A), bas (Buchnera aphidicola Sg), bau (Buchnera aphidicola Tuc7), bcc (Buchnera aphidicola Cc), buc (Buchnera aphidicola APS)
Burkholderia ambifaria MC40-6	free living		bacteria	motile	facultative		mesophile	bac (Burkholderia ambifaria MC40-6)
Burkholderia cenocepacia	free living		bacteria	motile			mesophile	bch (Burkholderia cenocepacia HI2424), bcj (Burkholderia cenocepacia J2315), bcm (Burkholderia cenocepacia MC0-3), bcn (Burkholderia cenocepacia AU1054)
Burkholderia cepacia	free living		bacteria	motile	facultative		mesophile	bam (Burkholderia cepacia)
Burkholderia glumae	free living		bacteria	nonmotile	aerobe		mesophile	bgl (Burkholderia glumae)
Burkholderia mallei	free living		bacteria	motile	aerobe		mesophile	bma (Burkholderia mallei ATCC 23344), bml (Burkholderia mallei NCTC 10229), bmn (Burkholderia mallei NCTC 10247), bmv (Burkholderia mallei SAVP1)
Burkholderia multivorans ATCC 17616 (	free living		bacteria	motile	facultative		mesophile	bmj (Burkholderia multivorans ATCC 17616 (Tohoku)), bmu (Burkholderia multivorans ATCC 17616 (JGI))
Burkholderia phymatum	free living		bacteria	motile	facultative		mesophile	bph (Burkholderia phymatum)
Burkholderia phytofirmans	free living		bacteria	motile	facultative		mesophile	bpy (Burkholderia phytofirmans)
Burkholderia pseudomallei	free living		bacteria	motile	aerobe		mesophile	bpd (Burkholderia pseudomallei 668), bpl (Burkholderia pseudomallei 1106a), bpm (Burkholderia pseudomallei 1710b), bps (Burkholderia pseudomallei K96243)
Burkholderia sp. 383	free living		bacteria	motile	facultative		mesophile	bur (Burkholderia sp. 383)
Burkholderia thailandensis	free living		bacteria	motile	aerobe		mesophile	bte (Burkholderia thailandensis)
Burkholderia vietnamiensis	free living		bacteria	motile	facultative		mesophile	bvi (Burkholderia vietnamiensis)
Burkholderia xenovorans	free living		bacteria	motile	aerobe		mesophile	bxe (Burkholderia xenovorans)
Caenorhabditis briggsae		multicellular	eukarya					cbr (Caenorhabditis briggsae)
Caenorhabditis elegans (nematode)		multicellular	eukarya					cel (Caenorhabditis elegans (nematode))
Caldicellulosiruptor saccharolyticus	free living		bacteria		anaerobe		thermophile	csc (Caldicellulosiruptor saccharolyticus)
Caldivirga maquilingensis			archaea					cma (Caldivirga maquilingensis)
Campylobacter concisus 13826	free living		bacteria	motile	aerobe		mesophile	cco (Campylobacter concisus 13826)
Campylobacter curvus	free living		bacteria	motile	aerobe		mesophile	ccv (Campylobacter curvus)
Campylobacter fetus	free living		bacteria	motile	aerobe		mesophile	cff (Campylobacter fetus)
Campylobacter hominis ATCC BAA-381	free living		bacteria	motile	aerobe		mesophile	cha (Campylobacter hominis ATCC BAA-381)
Campylobacter jejuni	free living		bacteria	motile	aerobe		mesophile	cjd (Campylobacter jejuni subsp. doylei 269.97), cje (Campylobacter jejuni NCTC11168), cjj (Campylobacter jejuni 81-176), cjr (Campylobacter jejuni RM1221), cju (Campylobacter jejuni 81116)
Campylobacter lari	free living		bacteria	motile	aerobe		mesophile	cla (Campylobacter lari)
Candida albicans		unicellular	eukarya					cal (Candida albicans)
Candida glabrata		unicellular	eukarya					cgr (Candida glabrata)
Candidatus Amoebophilus asiaticus	free living		bacteria				mesophile	aas (Candidatus Amoebophilus asiaticus)
Candidatus Azobacteroides pseudotrichonymphae			bacteria				mesophile	aps (Candidatus Azobacteroides pseudotrichonymphae)
Candidatus Blochmannia floridanus	free living		bacteria				mesophile	bfl (Candidatus Blochmannia floridanus)
Candidatus Desulforudis audaxviator	free living		bacteria	motile	anaerobe		mesophile	dau (Candidatus Desulforudis audaxviator)
Candidatus Hamiltonella defensa	symbiotic		bacteria				mesophile	hde (Candidatus Hamiltonella defensa)
Candidatus Korarchaeum cryptofilum			archaea					kcr (Candidatus Korarchaeum cryptofilum)
Candidatus Liberibacter asiaticus			bacteria				mesophile	las (Candidatus Liberibacter asiaticus)
Candidatus Methanoregula boonei			archaea					mbn (Candidatus Methanoregula boonei)
Candidatus Methanosphaerula palustris			archaea					mpl (Candidatus Methanosphaerula palustris)
Candidatus Pelagibacter ubique	free living		bacteria		aerobe		mesophile	pub (Candidatus Pelagibacter ubique)
Candidatus Phytoplasma australiense	symbiotic		bacteria		aerobe		mesophile	pal (Candidatus Phytoplasma australiense)
Candidatus Protochlamydia amoebophila	symbiotic		bacteria				mesophile	pcu (Candidatus Protochlamydia amoebophila)
Candidatus Ruthia magnifica	symbiotic		bacteria				mesophile	rma (Candidatus Ruthia magnifica)
Candidatus Sulcia muelleri SMDSEM	symbiotic		bacteria				mesophile	sms (Candidatus Sulcia muelleri SMDSEM)
Candidatus Vesicomyosocius okutanii			bacteria				mesophile	vok (Candidatus Vesicomyosocius okutanii)
Canis familiaris (dog)		multicellular	eukarya					cfa (Canis familiaris (dog))
Capnocytophaga ochracea	free living		bacteria	motile	facultative		mesophile	coc (Capnocytophaga ochracea)
Carboxydothermus hydrogenoformans	free living		bacteria		anaerobe		thermophile	chy (Carboxydothermus hydrogenoformans)
Catenulispora acidiphila	free living		bacteria	nonmotile	aerobe		mesophile	cai (Catenulispora acidiphila)
Caulobacter crescentus NA1000	free living		bacteria	motile	aerobe		mesophile	ccs (Caulobacter crescentus NA1000)
Caulobacter sp. K31	free living		bacteria	motile	aerobe		mesophile	cak (Caulobacter sp. K31)
Cellvibrio japonicus	free living		bacteria	motile	aerobe		mesophile	cja (Cellvibrio japonicus)
Chitinophaga pinensis	free living		bacteria	motile	aerobe		mesophile	cpi (Chitinophaga pinensis)
Chlamydia muridarum	symbiotic		bacteria	nonmotile			mesophile	cmu (Chlamydia muridarum)
Chlamydia trachomatis	symbiotic		bacteria	nonmotile			mesophile	cta (Chlamydia trachomatis A/HAR-13 (serovar A)), ctb (Chlamydia trachomatis 434/Bu), ctj (Chlamydia trachomatis Jali20), ctl (Chlamydia trachomatis L2b/UCH-1/proctitis), ctr (Chlamydia trachomatis D/UW-3/CX (serovar D))
Chlamydomonas reinhardtii		multicellular	eukarya					cre (Chlamydomonas reinhardtii)
Chlamydophila caviae	symbiotic		bacteria	nonmotile			mesophile	cca (Chlamydophila caviae)
Chlamydophila felis	symbiotic		bacteria	nonmotile			mesophile	cfe (Chlamydophila felis)
Chlamydophila pneumoniae	symbiotic		bacteria	nonmotile			mesophile	cpa (Chlamydophila pneumoniae AR39), cpj (Chlamydophila pneumoniae J138), cpn (Chlamydophila pneumoniae CWL029), cpt (Chlamydophila pneumoniae TW183)
Chlorobaculum parvum NCIB 8327	free living		bacteria		facultative		mesophile	cpc (Chlorobaculum parvum NCIB 8327)
Chlorobaculum tepidum	free living		bacteria	nonmotile	anaerobe		thermophile	cte (Chlorobaculum tepidum)
Chlorobium chlorochromatii	free living		bacteria	motile			mesophile	cch (Chlorobium chlorochromatii)
Chlorobium limicola	free living		bacteria	nonmotile	anaerobe		mesophile	cli (Chlorobium limicola)
Chlorobium phaeobacteroides	free living		bacteria	nonmotile	facultative		mesophile	cpb (Chlorobium phaeobacteroides BS1), cph (Chlorobium phaeobacteroides DSM 266)
Chlorobium vibrioformis	free living		bacteria	nonmotile	facultative		mesophile	pvi (Chlorobium vibrioformis)
Chloroflexus aggregans	free living		bacteria	motile	facultative		thermophile	cag (Chloroflexus aggregans)
Chloroflexus aurantiacus	free living		bacteria	motile	anaerobe		thermophile	cau (Chloroflexus aurantiacus)
Chloroflexus sp. Y-400-fl	free living		bacteria	motile			mesophile	chl (Chloroflexus sp. Y-400-fl)
Chloroherpeton thalassium	free living		bacteria	motile	facultative		mesophile	cts (Chloroherpeton thalassium)
Chromobacterium violaceum	free living		bacteria	motile	facultative		mesophile	cvi (Chromobacterium violaceum)
Chromohalobacter salexigens	free living		bacteria	motile	facultative	halophile	mesophile	csa (Chromohalobacter salexigens)
Ciona intestinalis (sea squirt)		multicellular	eukarya					cin (Ciona intestinalis (sea squirt))
Citrobacter koseri ATCC BAA-895	free living		bacteria	motile	facultative		mesophile	cko (Citrobacter koseri ATCC BAA-895)
Clavibacter michiganensis	free living		bacteria	nonmotile	aerobe		mesophile	cmi (Clavibacter michiganensis subsp. michiganensis), cms (Clavibacter michiganensis subsp. sepedonicus)
Clostridium acetobutylicum	free living		bacteria	motile	anaerobe		mesophile	cac (Clostridium acetobutylicum)
Clostridium beijerinckii	free living		bacteria	motile	anaerobe		mesophile	cbe (Clostridium beijerinckii)
Clostridium botulinum	free living		bacteria	motile			mesophile	cbb (Clostridium botulinum B1 Okra), cbf (Clostridium botulinum F Langeland), cbh (Clostridium botulinum A Hall), cbi (Clostridium botulinum Ba4), cbk (Clostridium botulinum B Eklund 17B), cbl (Clostridium botulinum A3 Loch Maree), cbo (Clostridium botulinum A ATCC 3502), cbt (Clostridium botulinum E3), cby (Clostridium botulinum A2)
Clostridium cellulolyticum	free living		bacteria	motile	anaerobe		mesophile	cce (Clostridium cellulolyticum)
Clostridium difficile	free living		bacteria	motile	anaerobe		mesophile	cdc (Clostridium difficile CD196), cdf (Clostridium difficile 630), cdl (Clostridium difficile R20291)
Clostridium kluyveri	free living		bacteria	motile	anaerobe		mesophile	ckl (Clostridium kluyveri DSM 555), ckr (Clostridium kluyveri NBRC 12016)
Clostridium novyi	free living		bacteria	motile	anaerobe		mesophile	cno (Clostridium novyi)
Clostridium perfringens	free living		bacteria	motile	anaerobe		mesophile	cpe (Clostridium perfringens 13), cpf (Clostridium perfringens ATCC 13124), cpr (Clostridium perfringens SM101)
Clostridium phytofermentans	free living		bacteria	motile	anaerobe		mesophile	cpy (Clostridium phytofermentans)
Clostridium tetani E88	free living		bacteria	motile	anaerobe		mesophile	ctc (Clostridium tetani E88)
Clostridium thermocellum	free living		bacteria	motile	anaerobe		thermophile	cth (Clostridium thermocellum)
Colwellia psychrerythraea	free living		bacteria	motile	facultative		psychrophile	cps (Colwellia psychrerythraea)
Comamonas testosteroni	free living		bacteria	motile	aerobe		mesophile	ctt (Comamonas testosteroni)
Coprothermobacter proteolyticus	free living		bacteria	nonmotile	anaerobe		thermophile	cpo (Coprothermobacter proteolyticus)
Corynebacterium aurimucosum	free living		bacteria	nonmotile	anaerobe		mesophile	car (Corynebacterium aurimucosum)
Corynebacterium diphtheriae	free living		bacteria	nonmotile	facultative		mesophile	cdi (Corynebacterium diphtheriae)
Corynebacterium efficiens	free living		bacteria	nonmotile	facultative		mesophile	cef (Corynebacterium efficiens)
Corynebacterium glutamicum	free living		bacteria	nonmotile	facultative		mesophile	cgb (Corynebacterium glutamicum ATCC 13032 (Bielefeld)), cgl (Corynebacterium glutamicum ATCC 13032 (Kyowa Hakko)), cgt (Corynebacterium glutamicum R)
Corynebacterium jeikeium	free living		bacteria	nonmotile	facultative		mesophile	cjk (Corynebacterium jeikeium)
Corynebacterium urealyticum	free living		bacteria		anaerobe		mesophile	cur (Corynebacterium urealyticum)
Coxiella burnetii	symbiotic		bacteria	motile	facultative		mesophile	cbc (Coxiella burnetii CbuK_Q154), cbd (Coxiella burnetii Dugway 5J108-111), cbg (Coxiella burnetii CbuG_Q212), cbs (Coxiella burnetii RSA 331), cbu (Coxiella burnetii RSA 493)
Cronobacter turicensis			bacteria					ctu (Cronobacter turicensis)
Cryptobacterium curtum	free living		bacteria	nonmotile	anaerobe		mesophile	ccu (Cryptobacterium curtum)
Cryptococcus neoformans JEC21		unicellular	eukarya					cne (Cryptococcus neoformans JEC21)
Cryptosporidium hominis		unicellular	eukarya					cho (Cryptosporidium hominis)
Cryptosporidium parvum		unicellular	eukarya					cpv (Cryptosporidium parvum)
Cupriavidus taiwanensis	symbiotic		bacteria	motile	facultative		mesophile	cti (Cupriavidus taiwanensis)
Cyanidioschyzon merolae		unicellular	eukarya					cme (Cyanidioschyzon merolae)
Cyanobacteria Yellowstone	free living		bacteria	motile	facultative		thermophile	cya (Cyanobacteria Yellowstone A-Prime), cyb (Cyanobacteria Yellowstone B-Prime)
Cyanothece sp. ATCC 51142	free living		bacteria	nonmotile	facultative		mesophile	cyt (Cyanothece sp. ATCC 51142)
Cyanothece sp. PCC 7424	free living		bacteria	nonmotile	anaerobe		mesophile	cyc (Cyanothece sp. PCC 7424)
Cyanothece sp. PCC 7425	free living		bacteria	nonmotile	anaerobe		mesophile	cyn (Cyanothece sp. PCC 7425)
Cyanothece sp. PCC 8801	free living		bacteria	nonmotile	aerobe		mesophile	cyp (Cyanothece sp. PCC 8801)
Cyanothece sp. PCC 8802	free living		bacteria	nonmotile	aerobe		mesophile	cyh (Cyanothece sp. PCC 8802)
Cytophaga hutchinsonii	free living		bacteria	motile	aerobe		mesophile	chu (Cytophaga hutchinsonii)
Danio rerio (zebrafish)		multicellular	eukarya					dre (Danio rerio (zebrafish))
Debaryomyces hansenii		unicellular	eukarya					dha (Debaryomyces hansenii)
Dechloromonas aromatica	free living		bacteria	motile	facultative		mesophile	dar (Dechloromonas aromatica)
Dehalococcoides ethenogenes	free living		bacteria	motile	anaerobe		mesophile	det (Dehalococcoides ethenogenes)
Dehalococcoides sp. BAV1	free living		bacteria	motile	anaerobe		mesophile	deb (Dehalococcoides sp. BAV1)
Dehalococcoides sp. CBDB1	free living		bacteria	motile	anaerobe		mesophile	deh (Dehalococcoides sp. CBDB1)
Dehalococcoides sp. VS	free living		bacteria	motile	anaerobe		mesophile	dev (Dehalococcoides sp. VS)
Deinococcus deserti	free living		bacteria	nonmotile	aerobe		mesophile	ddr (Deinococcus deserti)
Deinococcus geothermalis	free living		bacteria	nonmotile	aerobe		thermophile	dge (Deinococcus geothermalis)
Deinococcus radiodurans	free living		bacteria	nonmotile	aerobe		mesophile	dra (Deinococcus radiodurans)
Delftia acidovorans	free living		bacteria		aerobe		mesophile	dac (Delftia acidovorans)
Desulfatibacillum alkenivorans	free living		bacteria	nonmotile	anaerobe		mesophile	dal (Desulfatibacillum alkenivorans)
Desulfitobacterium hafniense	free living		bacteria	motile	anaerobe		mesophile	dhd (Desulfitobacterium hafniense DCB-2), dsy (Desulfitobacterium hafniense Y51)
Desulfobacterium autotrophicum	free living		bacteria	motile	anaerobe		mesophile	dat (Desulfobacterium autotrophicum)
Desulfococcus oleovorans	free living		bacteria	nonmotile	anaerobe		mesophile	dol (Desulfococcus oleovorans)
Desulfohalobium retbaense	free living		bacteria	motile	anaerobe	halophile	mesophile	drt (Desulfohalobium retbaense)
Desulfomicrobium baculatum	free living		bacteria	motile	anaerobe		mesophile	dba (Desulfomicrobium baculatum)
Desulfotalea psychrophila	free living		bacteria		anaerobe		psychrophile	dps (Desulfotalea psychrophila)
Desulfotomaculum acetoxidans	free living		bacteria	motile	anaerobe		mesophile	dae (Desulfotomaculum acetoxidans)
Desulfotomaculum reducens	free living		bacteria	motile	anaerobe		mesophile	drm (Desulfotomaculum reducens)
Desulfovibrio desulfuricans	free living		bacteria	motile	anaerobe		mesophile	dde (Desulfovibrio desulfuricans G20), dds (Desulfovibrio desulfuricans ATCC 27774)
Desulfovibrio magneticus	free living		bacteria	motile	anaerobe		mesophile	dma (Desulfovibrio magneticus)
Desulfovibrio salexigens	free living		bacteria	motile	anaerobe		mesophile	dsa (Desulfovibrio salexigens)
Desulfovibrio vulgaris	free living		bacteria	motile	anaerobe		mesophile	dvl (Desulfovibrio vulgaris DP4), dvm (Desulfovibrio vulgaris Miyazaki F), dvu (Desulfovibrio vulgaris Hildenborough)
Desulfurococcus kamchatkensis			archaea					dka (Desulfurococcus kamchatkensis)
Diaphorobacter sp. TPSY	free living		bacteria	motile	facultative		mesophile	dia (Diaphorobacter sp. TPSY)
Dichelobacter nodosus	free living		bacteria		anaerobe		mesophile	dno (Dichelobacter nodosus)
Dickeya zeae	free living		bacteria				mesophile	dze (Dickeya zeae)
Dictyoglomus thermophilum	free living		bacteria	nonmotile	anaerobe		thermophile	dth (Dictyoglomus thermophilum)
Dictyoglomus turgidum	free living		bacteria		anaerobe		thermophile	dtu (Dictyoglomus turgidum)
Dictyostelium discoideum (cellular slime mold)		unicellular	eukarya					ddi (Dictyostelium discoideum (cellular slime mold))
Dinoroseobacter shibae	free living		bacteria	motile	aerobe		mesophile	dsh (Dinoroseobacter shibae)
Drosophila ananassae		multicellular	eukarya					dan (Drosophila ananassae)
Drosophila erecta		multicellular	eukarya					der (Drosophila erecta)
Drosophila grimshawi		multicellular	eukarya					dgr (Drosophila grimshawi)
Drosophila melanogaster (fruit fly)		multicellular	eukarya					dme (Drosophila melanogaster (fruit fly))
Drosophila persimilis		multicellular	eukarya					dpe (Drosophila persimilis)
Drosophila pseudoobscura pseudoobscura		multicellular	eukarya					dpo (Drosophila pseudoobscura pseudoobscura)
Drosophila yakuba		multicellular	eukarya					dya (Drosophila yakuba)
Dyadobacter fermentans	free living		bacteria	nonmotile	aerobe		mesophile	dfe (Dyadobacter fermentans)
Edwardsiella ictaluri	free living		bacteria	motile	facultative		mesophile	eic (Edwardsiella ictaluri)
Edwardsiella tarda	free living		bacteria	motile	facultative		mesophile	etr (Edwardsiella tarda)
Eggerthella lenta	free living		bacteria	nonmotile	anaerobe		mesophile	ele (Eggerthella lenta)
Ehrlichia canis	free living		bacteria				mesophile	ecn (Ehrlichia canis)
Ehrlichia chaffeensis	symbiotic		bacteria				mesophile	ech (Ehrlichia chaffeensis)
Ehrlichia ruminantium	symbiotic		bacteria				mesophile	erg (Ehrlichia ruminantium Gardel), eru (Ehrlichia ruminantium Welgevonden (South Africa)), erw (Ehrlichia ruminantium Welgevonden (France))
Elusimicrobium minutum	symbiotic		bacteria		anaerobe		mesophile	emi (Elusimicrobium minutum)
Encephalitozoon cuniculi		unicellular	eukarya					ecu (Encephalitozoon cuniculi)
Entamoeba histolytica		unicellular	eukarya					ehi (Entamoeba histolytica)
Enterobacter sakazakii	free living		bacteria	motile	facultative		mesophile	esa (Enterobacter sakazakii)
Enterobacter sp. 638	free living		bacteria	motile	facultative		mesophile	ent (Enterobacter sp. 638)
Enterococcus faecalis	free living		bacteria	nonmotile	facultative		mesophile	efa (Enterococcus faecalis)
Equus caballus (horse)		multicellular	eukarya					ecb (Equus caballus (horse))
Erwinia carotovora	free living		bacteria	motile	facultative		mesophile	eca (Erwinia carotovora)
Erwinia tasmaniensis	free living		bacteria	motile	facultative		mesophile	eta (Erwinia tasmaniensis)
Erythrobacter litoralis	free living		bacteria	motile	aerobe		mesophile	eli (Erythrobacter litoralis)
Escherichia coli	free living		bacteria	motile	facultative		mesophile	ebd (Escherichia coli BL21(DE3)), ebl (Escherichia coli BL21), ebr (Escherichia coli B REL606), ebw (Escherichia coli K-12 MC4100(MuLac) BW2952), ecc (Escherichia coli O6 H1 CFT073 (UPEC)), ecd (Escherichia coli K-12 DH10B), ecf (Escherichia coli O157 H7 EC4115 (EHEC)), ecg (Escherichia coli O127 H6 (EPEC)), eci (Escherichia coli UTI89 (UPEC)), ecj (Escherichia coli K-12 W3110), eck (Escherichia …
Escherichia fergusonii	free living		bacteria	motile	facultative		mesophile	efe (Escherichia fergusonii)
Eubacterium rectale	free living		bacteria		anaerobe		mesophile	ere (Eubacterium rectale)
Exiguobacterium sibiricum	free living		bacteria	motile	facultative		psychrophile	esi (Exiguobacterium sibiricum)
Exiguobacterium sp. AT1b	free living		bacteria		facultative		thermophile	eat (Exiguobacterium sp. AT1b)
Fervidobacterium nodosum	free living		bacteria	motile	anaerobe		thermophile	fno (Fervidobacterium nodosum)
Fibrobacter succinogenes	free living		bacteria	nonmotile	anaerobe		mesophile	fsu (Fibrobacter succinogenes)
Finegoldia magna	free living		bacteria		anaerobe		mesophile	fma (Finegoldia magna)
Flavobacteriaceae bacterium			bacteria					fba (Flavobacteriaceae bacterium)
Flavobacterium johnsoniae	free living		bacteria	motile	aerobe		mesophile	fjo (Flavobacterium johnsoniae)
Flavobacterium psychrophilum	free living		bacteria	motile	aerobe		psychrophile	fps (Flavobacterium psychrophilum)
Francisella novicida U112	free living		bacteria	nonmotile	aerobe		mesophile	ftn (Francisella novicida U112)
Francisella tularensis	free living		bacteria	nonmotile	aerobe		mesophile	fta (Francisella tularensis subsp. holarctica FTNF002-00), ftf (Francisella tularensis subsp. tularensis FSC 198), fth (Francisella tularensis subsp. holarctica OSU18), ftl (Francisella tularensis subsp. holarctica LVS), ftm (Francisella tularensis subsp. mediasiatica FSC147), ftu (Francisella tularensis subsp. tularensis SCHU S4), ftw (Francisella tularensis subsp. tularensis WY96-3418)
Frankia alni	symbiotic		bacteria	nonmotile	aerobe		mesophile	fal (Frankia alni)
Frankia sp. CcI3	symbiotic		bacteria	nonmotile	aerobe		mesophile	fra (Frankia sp. CcI3)
Frankia sp. EAN1pec	symbiotic		bacteria	nonmotile	aerobe		mesophile	fre (Frankia sp. EAN1pec)
Fusarium graminearum		unicellular	eukarya					fgr (Fusarium graminearum)
Fusobacterium nucleatum	free living		bacteria	nonmotile	anaerobe		mesophile	fnu (Fusobacterium nucleatum)
Gallus gallus (chicken)		multicellular	eukarya					gga (Gallus gallus (chicken))
Gemmatimonas aurantiaca	free living		bacteria	motile	aerobe		mesophile	gau (Gemmatimonas aurantiaca)
Geobacillus kaustophilus	free living		bacteria	motile	aerobe		thermophile	gka (Geobacillus kaustophilus)
Geobacillus sp. WCH70	free living		bacteria	motile	facultative		thermophile	gwc (Geobacillus sp. WCH70)
Geobacillus sp. Y412MC10	free living		bacteria	motile	facultative		mesophile	gym (Geobacillus sp. Y412MC10)
Geobacillus sp. Y412MC61	free living		bacteria	motile	facultative		mesophile	gyc (Geobacillus sp. Y412MC61)
Geobacillus thermodenitrificans	free living		bacteria	motile	facultative		thermophile	gtn (Geobacillus thermodenitrificans)
Geobacter bemidjiensis	free living		bacteria	nonmotile	anaerobe		mesophile	gbm (Geobacter bemidjiensis)
Geobacter lovleyi	free living		bacteria	motile	anaerobe		mesophile	glo (Geobacter lovleyi)
Geobacter metallireducens	free living		bacteria	motile	anaerobe		mesophile	gme (Geobacter metallireducens)
Geobacter sp. FRC-32	free living		bacteria	motile	anaerobe		mesophile	geo (Geobacter sp. FRC-32)
Geobacter sp. M21	free living		bacteria	motile	anaerobe		mesophile	gem (Geobacter sp. M21)
Geobacter sulfurreducens	free living		bacteria	motile	anaerobe		mesophile	gsu (Geobacter sulfurreducens)
Geobacter uraniumreducens	free living		bacteria	motile	anaerobe		mesophile	gur (Geobacter uraniumreducens)
Giardia lamblia		unicellular	eukarya					gla (Giardia lamblia)
Gloeobacter violaceus	free living		bacteria	nonmotile			mesophile	gvi (Gloeobacter violaceus)
Gluconacetobacter diazotrophicus PAl 5 (	symbiotic		bacteria	motile	aerobe		mesophile	gdi (Gluconacetobacter diazotrophicus PAl 5 (Brazil)), gdj (Gluconacetobacter diazotrophicus PAl 5 (JGI))
Gluconobacter oxydans	free living		bacteria	motile	aerobe		mesophile	gox (Gluconobacter oxydans)
Gordonia bronchialis	free living		bacteria	nonmotile	aerobe		mesophile	gbr (Gordonia bronchialis)
Gramella forsetii	free living		bacteria		aerobe		mesophile	gfo (Gramella forsetii)
Granulobacter bethesdensis	free living		bacteria				mesophile	gbe (Granulobacter bethesdensis)
Haemophilus ducreyi	free living		bacteria	nonmotile	anaerobe		mesophile	hdu (Haemophilus ducreyi)
Haemophilus influenzae	free living		bacteria	nonmotile	facultative		mesophile	hin (Haemophilus influenzae Rd KW20 (serotype d)), hip (Haemophilus influenzae PittEE), hiq (Haemophilus influenzae PittGG), hit (Haemophilus influenzae 86-028NP (nontypeable))
Haemophilus parasuis	free living		bacteria	nonmotile	facultative		mesophile	hap (Haemophilus parasuis)
Haemophilus somnus	free living		bacteria	nonmotile	facultative		mesophile	hsm (Haemophilus somnus 2336), hso (Haemophilus somnus 129PT)
Hahella chejuensis	free living		bacteria	motile	aerobe	halophile	mesophile	hch (Hahella chejuensis)
Haliangium ochraceum	free living		bacteria	motile	aerobe	halophile	mesophile	hoh (Haliangium ochraceum)
Haloarcula marismortui			archaea					hma (Haloarcula marismortui)
Halobacterium salinarum R1			archaea					hsl (Halobacterium salinarum R1)
Halobacterium sp. NRC-1			archaea					hal (Halobacterium sp. NRC-1)
Halomicrobium mukohataei			archaea					hmu (Halomicrobium mukohataei)
Haloquadratum walsbyi			archaea					hwa (Haloquadratum walsbyi)
Halorhabdus utahensis			archaea					hut (Halorhabdus utahensis)
Halorhodospira halophila	free living		bacteria	motile	anaerobe	halophile	mesophile	hha (Halorhodospira halophila)
Halorubrum lacusprofundi			archaea					hla (Halorubrum lacusprofundi)
Halothermothrix orenii	free living		bacteria		anaerobe	halophile	thermophile	hor (Halothermothrix orenii)
Halothiobacillus neapolitanus	free living		bacteria	motile	aerobe		mesophile	hna (Halothiobacillus neapolitanus)
Helicobacter acinonychis	free living		bacteria	motile	aerobe		mesophile	hac (Helicobacter acinonychis)
Helicobacter hepaticus	free living		bacteria	motile	aerobe		mesophile	hhe (Helicobacter hepaticus)
Helicobacter pylori	free living		bacteria	motile	aerobe		mesophile	hpa (Helicobacter pylori HPAG1), hpg (Helicobacter pylori G27), hpj (Helicobacter pylori J99), hpp (Helicobacter pylori P12), hpy (Helicobacter pylori 26695)
Heliobacterium modesticaldum	free living		bacteria	motile	anaerobe		thermophile	hmo (Heliobacterium modesticaldum)
Herminiimonas arsenicoxydans	free living		bacteria	motile	anaerobe		mesophile	har (Herminiimonas arsenicoxydans)
Herpetosiphon aurantiacus	free living		bacteria	motile	aerobe		mesophile	hau (Herpetosiphon aurantiacus)
Hirschia baltica	free living		bacteria	motile	aerobe		mesophile	hba (Hirschia baltica)
Homo sapiens (human)		multicellular	eukarya					hsa (Homo sapiens (human))
Hydrogenobaculum sp. Y04AAS1	free living		bacteria	motile	aerobe		thermophile	hya (Hydrogenobaculum sp. Y04AAS1)
Hyperthermus butylicus			archaea					hbu (Hyperthermus butylicus)
Hyphomonas neptunium	free living		bacteria	motile	aerobe		mesophile	hne (Hyphomonas neptunium)
Idiomarina loihiensis	free living		bacteria		aerobe	halophile	psychrophile	ilo (Idiomarina loihiensis)
Ignicoccus hospitalis			archaea					iho (Ignicoccus hospitalis)
Jannaschia sp. CCS1	free living		bacteria	nonmotile	aerobe		mesophile	jan (Jannaschia sp. CCS1)
Jonesia denitrificans	free living		bacteria	motile	facultative		mesophile	jde (Jonesia denitrificans)
Kangiella koreensis	free living		bacteria	nonmotile	facultative		mesophile	kko (Kangiella koreensis)
Kineococcus radiotolerans	free living		bacteria	motile	aerobe		mesophile	kra (Kineococcus radiotolerans)
Klebsiella pneumoniae	free living		bacteria	nonmotile	facultative		mesophile	kpe (Klebsiella pneumoniae 342), kpn (Klebsiella pneumoniae), kpu (Klebsiella pneumoniae NTUH-K2044)
Kluyveromyces lactis		unicellular	eukarya					kla (Kluyveromyces lactis)
Kocuria rhizophila	free living		bacteria	nonmotile	aerobe		mesophile	krh (Kocuria rhizophila)
Kosmotoga olearia	free living		bacteria	motile				kol (Kosmotoga olearia)
Kytococcus sedentarius	free living		bacteria	nonmotile	aerobe		mesophile	kse (Kytococcus sedentarius)
Laccaria bicolor		unicellular	eukarya					lbc (Laccaria bicolor)
Lachancea thermotolerans		unicellular	eukarya					lth (Lachancea thermotolerans)
Lactobacillus acidophilus	free living		bacteria		facultative		mesophile	lac (Lactobacillus acidophilus)
Lactobacillus brevis	free living		bacteria	motile	aerobe		mesophile	lbr (Lactobacillus brevis)
Lactobacillus casei	free living		bacteria	nonmotile	facultative		mesophile	lca (Lactobacillus casei ATCC 334), lcb (Lactobacillus casei BL23)
Lactobacillus delbrueckii ATCC	free living		bacteria	nonmotile	facultative		mesophile	lbu (Lactobacillus delbrueckii ATCC BAA-365), ldb (Lactobacillus delbrueckii ATCC 11842)
Lactobacillus fermentum	free living		bacteria	nonmotile	facultative		mesophile	lfe (Lactobacillus fermentum)
Lactobacillus gasseri	free living		bacteria	nonmotile	facultative		mesophile	lga (Lactobacillus gasseri)
Lactobacillus helveticus	free living		bacteria	nonmotile	facultative		mesophile	lhe (Lactobacillus helveticus)
Lactobacillus johnsonii	free living		bacteria	nonmotile			mesophile	ljf (Lactobacillus johnsonii FI9785), ljo (Lactobacillus johnsonii NCC 533)
Lactobacillus plantarum	free living		bacteria	nonmotile			mesophile	lpj (Lactobacillus plantarum JDM1), lpl (Lactobacillus plantarum WCFS1)
Lactobacillus reuteri JCM 1112	free living		bacteria	nonmotile	facultative		mesophile	lrf (Lactobacillus reuteri JCM 1112)
Lactobacillus rhamnosus	free living		bacteria	nonmotile	aerobe		mesophile	lrh (Lactobacillus rhamnosus), lrl (Lactobacillus rhamnosus Lc 705)
Lactobacillus sakei	free living		bacteria	nonmotile	facultative		mesophile	lsa (Lactobacillus sakei)
Lactobacillus salivarius	free living		bacteria	nonmotile	facultative		mesophile	lsl (Lactobacillus salivarius)
Lactococcus lactis	free living		bacteria	nonmotile	facultative		mesophile	lla (Lactococcus lactis subsp. lactis IL1403), llm (Lactococcus lactis subsp. cremoris MG1363)
Laribacter hongkongensis	free living		bacteria	motile	anaerobe		mesophile	lhk (Laribacter hongkongensis)
Lawsonia intracellularis	free living		bacteria		facultative		mesophile	lip (Lawsonia intracellularis)
Legionella pneumophila	free living		bacteria	motile	aerobe		mesophile	lpc (Legionella pneumophila Corby), lpf (Legionella pneumophila Lens), lpn (Legionella pneumophila Philadelphia 1), lpp (Legionella pneumophila Paris)
Leifsonia xyli xyli CTCB07	free living		bacteria	nonmotile	aerobe		mesophile	lxx (Leifsonia xyli xyli CTCB07)
Leishmania infantum		unicellular	eukarya					lif (Leishmania infantum)
Leishmania major		unicellular	eukarya					lma (Leishmania major)
Leptospira biflexa serovar Patoc Patoc 1 (Ames)	free living		bacteria	motile	aerobe		mesophile	lbf (Leptospira biflexa serovar Patoc Patoc 1 (Ames))
Leptospira borgpetersenii	free living		bacteria	motile	aerobe		mesophile	lbj (Leptospira borgpetersenii JB197), lbl (Leptospira borgpetersenii L550)
Leptospira interrogans serovar	free living		bacteria	motile	aerobe		mesophile	lic (Leptospira interrogans serovar Copenhageni), lil (Leptospira interrogans serovar lai)
Leptothrix cholodnii	free living		bacteria	motile	aerobe		mesophile	lch (Leptothrix cholodnii)
Leptotrichia buccalis	free living		bacteria	nonmotile	anaerobe		mesophile	lba (Leptotrichia buccalis)
Leuconostoc citreum	free living		bacteria	nonmotile	facultative		psychrophile	lci (Leuconostoc citreum)
Listeria innocua	free living		bacteria	motile	facultative		mesophile	lin (Listeria innocua)
Listeria monocytogenes	free living		bacteria	motile	facultative		mesophile	lmc (Listeria monocytogenes Clip81459), lmf (Listeria monocytogenes F2365), lmh (Listeria monocytogenes HCC23), lmo (Listeria monocytogenes EGD-e)
Listeria welshimeri SLCC5334	free living		bacteria	motile	facultative		mesophile	lwe (Listeria welshimeri SLCC5334)
Lysinibacillus sphaericus	free living		bacteria	motile	aerobe		mesophile	lsp (Lysinibacillus sphaericus)
Macaca mulatta (rhesus monkey)		multicellular	eukarya					mcc (Macaca mulatta (rhesus monkey))
Macrococcus caseolyticus	free living		bacteria	nonmotile	facultative		mesophile	mcl (Macrococcus caseolyticus)
Magnaporthe grisea		unicellular	eukarya					mgr (Magnaporthe grisea)
Magnetococcus sp. MC-1	free living		bacteria	motile	facultative		mesophile	mgm (Magnetococcus sp. MC-1)
Malassezia globosa		unicellular	eukarya					mgl (Malassezia globosa)
Mannheimia succiniciproducens	free living		bacteria	nonmotile	anaerobe		mesophile	msu (Mannheimia succiniciproducens)
Maricaulis maris	free living		bacteria	motile	facultative		mesophile	mmr (Maricaulis maris)
Marinobacter aquaeolei	free living		bacteria	motile	facultative	halophile	mesophile	maq (Marinobacter aquaeolei)
Marinomonas sp. MWYL1	free living		bacteria	motile	aerobe		mesophile	mmw (Marinomonas sp. MWYL1)
Mesorhizobium loti	symbiotic		bacteria	motile	aerobe		mesophile	mlo (Mesorhizobium loti)
Mesorhizobium sp. BNC1	symbiotic		bacteria	motile	aerobe		mesophile	mes (Mesorhizobium sp. BNC1)
Methanobacterium thermoautotrophicum			archaea					mth (Methanobacterium thermoautotrophicum)
Methanobrevibacter smithii ATCC 35061			archaea					msi (Methanobrevibacter smithii ATCC 35061)
Methanocaldococcus fervens			archaea					mfe (Methanocaldococcus fervens)
Methanocaldococcus vulcanius			archaea					mvu (Methanocaldococcus vulcanius)
Methanococcus aeolicus			archaea					mae (Methanococcus aeolicus)
Methanococcus jannaschii			archaea					mja (Methanococcus jannaschii)
Methanococcus maripaludis C			archaea					mmq (Methanococcus maripaludis C5), mmx (Methanococcus maripaludis C6), mmz (Methanococcus maripaludis C7)
Methanococcus vannielii			archaea					mvn (Methanococcus vannielii)
Methanocorpusculum labreanum			archaea					mla (Methanocorpusculum labreanum)
Methanoculleus marisnigri			archaea					mem (Methanoculleus marisnigri)
Methanopyrus kandleri			archaea					mka (Methanopyrus kandleri)
Methanosaeta thermophila			archaea					mtp (Methanosaeta thermophila)
Methanosarcina acetivorans			archaea					mac (Methanosarcina acetivorans)
Methanosarcina barkeri			archaea					mba (Methanosarcina barkeri)
Methanosarcina mazei			archaea					mma (Methanosarcina mazei)
Methanosphaera stadtmanae			archaea					mst (Methanosphaera stadtmanae)
Methanospirillum hungatei			archaea					mhu (Methanospirillum hungatei)
Methylacidiphilum infernorum	free living		bacteria		aerobe		thermophile	min (Methylacidiphilum infernorum)
Methylibium petroleiphilum	free living		bacteria		facultative		mesophile	mpt (Methylibium petroleiphilum)
Methylobacillus flagellatus	free living		bacteria	motile	aerobe		mesophile	mfa (Methylobacillus flagellatus)
Methylobacterium chloromethanicum	free living		bacteria	motile	aerobe		mesophile	mch (Methylobacterium chloromethanicum)
Methylobacterium extorquens	free living		bacteria	motile			mesophile	mea (Methylobacterium extorquens AM1), mex (Methylobacterium extorquens)
Methylobacterium nodulans	free living		bacteria	motile	aerobe		mesophile	mno (Methylobacterium nodulans)
Methylobacterium populi	free living		bacteria	motile	aerobe		mesophile	mpo (Methylobacterium populi)
Methylobacterium radiotolerans	free living		bacteria	motile	aerobe		mesophile	mrd (Methylobacterium radiotolerans)
Methylobacterium sp. 4-46	free living		bacteria	motile	aerobe		mesophile	met (Methylobacterium sp. 4-46)
Methylocella silvestris	free living		bacteria	nonmotile	aerobe		psychrophile	msl (Methylocella silvestris)
Methylococcus capsulatus	free living		bacteria		aerobe		thermophile	mca (Methylococcus capsulatus)
Methylotenera mobilis	free living		bacteria	motile	aerobe			mmb (Methylotenera mobilis)
Methylovorus sp. SIP3-4	free living		bacteria	motile	aerobe		mesophile	mei (Methylovorus sp. SIP3-4)
Micrococcus luteus	free living		bacteria	motile	aerobe		mesophile	mlu (Micrococcus luteus)
Microcystis aeruginosa	free living		bacteria	nonmotile	aerobe		mesophile	mar (Microcystis aeruginosa)
Minibacterium massiliensis	free living		bacteria	motile			mesophile	mms (Minibacterium massiliensis)
Monodelphis domestica (opossum)		multicellular	eukarya					mdo (Monodelphis domestica (opossum))
Monosiga brevicollis		unicellular	eukarya					mbr (Monosiga brevicollis)
Moorella thermoacetica	free living		bacteria		anaerobe		thermophile	mta (Moorella thermoacetica)
Mus musculus (mouse)		multicellular	eukarya					mmu (Mus musculus (mouse))
Mycobacterium abscessus ATCC 19977	free living		bacteria	nonmotile	aerobe		mesophile	mab (Mycobacterium abscessus ATCC 19977)
Mycobacterium avium	free living		bacteria	nonmotile	aerobe		mesophile	mav (Mycobacterium avium 104), mpa (Mycobacterium avium paratuberculosis)
Mycobacterium bovis	free living		bacteria	nonmotile	aerobe		mesophile	mbb (Mycobacterium bovis BCG Pasteur 1173P2), mbo (Mycobacterium bovis AF2122/97), mbt (Mycobacterium bovis BCG Tokyo 172)
Mycobacterium gilvum	free living		bacteria	nonmotile	aerobe		mesophile	mgi (Mycobacterium gilvum)
Mycobacterium leprae	free living		bacteria	nonmotile	aerobe		mesophile	mlb (Mycobacterium leprae Br4923), mle (Mycobacterium leprae TN)
Mycobacterium marinum M	free living		bacteria	nonmotile	aerobe		mesophile	mmi (Mycobacterium marinum M)
Mycobacterium smegmatis	free living		bacteria	nonmotile	aerobe		mesophile	msm (Mycobacterium smegmatis)
Mycobacterium sp. JLS	free living		bacteria	nonmotile	aerobe		mesophile	mjl (Mycobacterium sp. JLS)
Mycobacterium sp. KMS	free living		bacteria	nonmotile	aerobe		mesophile	mkm (Mycobacterium sp. KMS)
Mycobacterium sp. MCS	free living		bacteria	nonmotile	aerobe		mesophile	mmc (Mycobacterium sp. MCS)
Mycobacterium tuberculosis	free living		bacteria	nonmotile	aerobe		mesophile	mra (Mycobacterium tuberculosis H37Ra), mtb (Mycobacterium tuberculosis KZN 1435), mtc (Mycobacterium tuberculosis CDC1551), mtf (Mycobacterium tuberculosis F11), mtu (Mycobacterium tuberculosis H37Rv)
Mycobacterium ulcerans	free living		bacteria	nonmotile	aerobe		mesophile	mul (Mycobacterium ulcerans)
Mycobacterium vanbaalenii	free living		bacteria	nonmotile	aerobe		mesophile	mva (Mycobacterium vanbaalenii)
Mycoplasma agalactiae	free living		bacteria	nonmotile	facultative		mesophile	maa (Mycoplasma agalactiae)
Mycoplasma capricolum	free living		bacteria	nonmotile	facultative		mesophile	mcp (Mycoplasma capricolum)
Mycoplasma conjunctivae	free living		bacteria	nonmotile	facultative		mesophile	mco (Mycoplasma conjunctivae)
Mycoplasma gallisepticum	free living		bacteria	motile	facultative		mesophile	mga (Mycoplasma gallisepticum)
Mycoplasma genitalium	free living		bacteria	motile	facultative		mesophile	mge (Mycoplasma genitalium)
Mycoplasma hyopneumoniae	free living		bacteria	nonmotile	facultative		mesophile	mhj (Mycoplasma hyopneumoniae J), mhp (Mycoplasma hyopneumoniae 7448), mhy (Mycoplasma hyopneumoniae 232)
Mycoplasma penetrans	free living		bacteria	nonmotile	facultative		mesophile	mpe (Mycoplasma penetrans)
Mycoplasma pneumoniae	free living		bacteria	motile	facultative		mesophile	mpn (Mycoplasma pneumoniae)
Mycoplasma pulmonis	free living		bacteria	motile	facultative		mesophile	mpu (Mycoplasma pulmonis)
Mycoplasma synoviae	free living		bacteria	nonmotile	facultative		mesophile	msy (Mycoplasma synoviae)
Myxococcus xanthus	free living		bacteria	motile	aerobe		mesophile	mxa (Myxococcus xanthus)
Nanoarchaeum equitans			archaea					neq (Nanoarchaeum equitans)
Nasonia vitripennis (jewel wasp)		multicellular	eukarya					nvi (Nasonia vitripennis (jewel wasp))
Natranaerobius thermophilus	free living		bacteria	nonmotile	anaerobe	halophile	thermophile	nth (Natranaerobius thermophilus)
Natronomonas pharaonis			archaea					nph (Natronomonas pharaonis)
Nautilia profundicola	free living		bacteria	motile	anaerobe		thermophile	nam (Nautilia profundicola)
Neisseria gonorrhoeae	free living		bacteria	nonmotile	aerobe		mesophile	ngk (Neisseria gonorrhoeae NCCP11945), ngo (Neisseria gonorrhoeae FA 1090)
Neisseria meningitidis	free living		bacteria	nonmotile	aerobe		mesophile	nma (Neisseria meningitidis Z2491 (serogroup A)), nmc (Neisseria meningitidis FAM18 (serogroup C)), nme (Neisseria meningitidis MC58 (serogroup B)), nmi (Neisseria meningitidis alpha14), nmn (Neisseria meningitidis 053442 (serogroup C))
Nematostella vectensis (sea anemone)		multicellular	eukarya					nve (Nematostella vectensis (sea anemone))
Neorickettsia risticii	free living		bacteria		aerobe		mesophile	nri (Neorickettsia risticii)
Neurospora crassa		multicellular	eukarya					ncr (Neurospora crassa)
Nitratiruptor sp. SB155-2	free living		bacteria	nonmotile	anaerobe		thermophile	nis (Nitratiruptor sp. SB155-2)
Nitrobacter hamburgensis	free living		bacteria	motile	aerobe		mesophile	nha (Nitrobacter hamburgensis)
Nitrobacter winogradskyi	free living		bacteria	motile	facultative		mesophile	nwi (Nitrobacter winogradskyi)
Nitrosococcus oceani	free living		bacteria	motile	aerobe		mesophile	noc (Nitrosococcus oceani)
Nitrosomonas europaea	free living		bacteria	motile	aerobe		mesophile	neu (Nitrosomonas europaea)
Nitrosomonas eutropha	free living		bacteria	motile	aerobe		mesophile	net (Nitrosomonas eutropha)
Nitrosopumilus maritimus			archaea					nmr (Nitrosopumilus maritimus)
Nitrosospira multiformis	free living		bacteria	motile	aerobe		mesophile	nmu (Nitrosospira multiformis)
Nocardia farcinica	free living		bacteria	nonmotile	aerobe		mesophile	nfa (Nocardia farcinica)
Nocardioides sp. JS614	free living		bacteria	nonmotile	aerobe		mesophile	nca (Nocardioides sp. JS614)
Nostoc punctiforme	symbiotic		bacteria	motile	aerobe		mesophile	npu (Nostoc punctiforme)
Novosphingobium aromaticivorans	free living		bacteria	motile	aerobe		mesophile	nar (Novosphingobium aromaticivorans)
Oceanobacillus iheyensis	free living		bacteria	motile	aerobe	halotolerant	mesophile	oih (Oceanobacillus iheyensis)
Ochrobactrum anthropi	free living		bacteria	motile	aerobe		mesophile	oan (Ochrobactrum anthropi)
Oenococcus oeni	free living		bacteria	nonmotile	facultative		mesophile	ooe (Oenococcus oeni)
Oligotropha carboxidovorans	free living		bacteria				mesophile	oca (Oligotropha carboxidovorans)
Opitutus terrae	free living		bacteria	motile	anaerobe		mesophile	ote (Opitutus terrae)
Orientia tsutsugamushi Boryong	free living		bacteria	motile	aerobe		mesophile	ots (Orientia tsutsugamushi Boryong)
Ornithorhynchus anatinus (platypus)		multicellular	eukarya					oaa (Ornithorhynchus anatinus (platypus))
Oryza sativa japonica (Japanese rice)		multicellular	eukarya					osa (Oryza sativa japonica (Japanese rice))
Ostreococcus lucimarinus		multicellular	eukarya					olu (Ostreococcus lucimarinus)
Paenibacillus sp. JDR-2	free living		bacteria		aerobe		mesophile	pjd (Paenibacillus sp. JDR-2)
Pan troglodytes (chimpanzee)		multicellular	eukarya					ptr (Pan troglodytes (chimpanzee))
Parabacteroides distasonis	free living		bacteria	nonmotile	anaerobe		mesophile	pdi (Parabacteroides distasonis)
Paracoccus denitrificans	free living		bacteria	nonmotile	aerobe		mesophile	pde (Paracoccus denitrificans)
Paramecium tetraurelia		unicellular	eukarya					ptm (Paramecium tetraurelia)
Parvibaculum lavamentivorans	free living		bacteria	motile	aerobe		mesophile	pla (Parvibaculum lavamentivorans)
Pasteurella multocida	free living		bacteria	nonmotile	facultative		mesophile	pmu (Pasteurella multocida)
Pectobacterium carotovorum	free living		bacteria	motile	facultative		mesophile	pct (Pectobacterium carotovorum)
Pectobacterium wasabiae	free living		bacteria	motile	facultative		mesophile	pwa (Pectobacterium wasabiae)
Pediococcus pentosaceus	free living		bacteria	nonmotile	facultative		mesophile	ppe (Pediococcus pentosaceus)
Pedobacter heparinus	free living		bacteria	motile	aerobe		mesophile	phe (Pedobacter heparinus)
Pelobacter carbinolicus	free living		bacteria		anaerobe		mesophile	pca (Pelobacter carbinolicus)
Pelobacter propionicus	free living		bacteria	nonmotile	anaerobe		mesophile	ppd (Pelobacter propionicus)
Pelodictyon luteolum	free living		bacteria	nonmotile	anaerobe		mesophile	plt (Pelodictyon luteolum)
Pelodictyon phaeoclathratiforme	free living		bacteria	nonmotile	anaerobe		mesophile	pph (Pelodictyon phaeoclathratiforme)
Pelotomaculum thermopropionicum	symbiotic		bacteria		anaerobe		thermophile	pth (Pelotomaculum thermopropionicum)
Persephonella marina	free living		bacteria	motile	aerobe		thermophile	pmx (Persephonella marina)
Petrotoga mobilis	free living		bacteria	motile	anaerobe	halotolerant	thermophile	pmo (Petrotoga mobilis)
Phaeodactylum tricornutum		unicellular	eukarya					pti (Phaeodactylum tricornutum)
Phenylobacterium zucineum	free living		bacteria	motile	aerobe		mesophile	pzu (Phenylobacterium zucineum)
Photobacterium profundum	free living		bacteria	motile	facultative		psychrophile	ppr (Photobacterium profundum)
Photorhabdus asymbiotica	symbiotic		bacteria	motile	facultative		mesophile	pay (Photorhabdus asymbiotica)
Photorhabdus luminescens	symbiotic		bacteria	motile	facultative		mesophile	plu (Photorhabdus luminescens)
Physcomitrella patens subsp. patens		multicellular	eukarya					ppp (Physcomitrella patens subsp. patens)
Phytoplasma AYWB	symbiotic		bacteria		aerobe		mesophile	ayw (Phytoplasma AYWB)
Pichia pastoris		unicellular	eukarya					ppa (Pichia pastoris)
Pichia stipitis		unicellular	eukarya					pic (Pichia stipitis)
Picrophilus torridus			archaea					pto (Picrophilus torridus)
Plasmodium falciparum 3D7		unicellular	eukarya					pfa (Plasmodium falciparum 3D7)
Plasmodium knowlesi		unicellular	eukarya					pkn (Plasmodium knowlesi)
Polaromonas naphthalenivorans	free living		bacteria	nonmotile	aerobe		mesophile	pna (Polaromonas naphthalenivorans)
Polaromonas sp. JS666	free living		bacteria	nonmotile	aerobe		mesophile	pol (Polaromonas sp. JS666)
Polynucleobacter necessarius	free living		bacteria	nonmotile	aerobe		mesophile	pne (Polynucleobacter necessarius)
Populus trichocarpa (black cottonwood)		multicellular	eukarya					pop (Populus trichocarpa (black cottonwood))
Porphyromonas gingivalis	free living		bacteria	nonmotile	anaerobe		mesophile	pgi (Porphyromonas gingivalis W83), pgn (Porphyromonas gingivalis ATCC 33277)
Prochlorococcus marinus	free living		bacteria	nonmotile			mesophile	pma (Prochlorococcus marinus SS120), pmb (Prochlorococcus marinus AS9601), pmc (Prochlorococcus marinus MIT 9515), pme (Prochlorococcus marinus NATL1A), pmf (Prochlorococcus marinus MIT 9303), pmg (Prochlorococcus marinus MIT 9301), pmi (Prochlorococcus marinus MIT9312), pmj (Prochlorococcus marinus MIT 9211), pmm (Prochlorococcus marinus MED4), pmn (Prochlorococcus marinus NATL2A), pmt (Prochlor…
Propionibacterium acnes	free living		bacteria	nonmotile	anaerobe		mesophile	pac (Propionibacterium acnes)
Prosthecochloris aestuarii	free living		bacteria	nonmotile			mesophile	paa (Prosthecochloris aestuarii)
Proteus mirabilis	free living		bacteria	motile	facultative		mesophile	pmr (Proteus mirabilis)
Pseudoalteromonas atlantica	free living		bacteria	motile	aerobe		mesophile	pat (Pseudoalteromonas atlantica)
Pseudoalteromonas haloplanktis	free living		bacteria	motile	aerobe		psychrophile	pha (Pseudoalteromonas haloplanktis)
Pseudomonas aeruginosa	free living		bacteria	motile	aerobe		mesophile	pae (Pseudomonas aeruginosa PAO1), pag (Pseudomonas aeruginosa LESB58), pap (Pseudomonas aeruginosa PA7), pau (Pseudomonas aeruginosa UCBPP-PA14)
Pseudomonas entomophila	free living		bacteria	motile	aerobe		mesophile	pen (Pseudomonas entomophila)
Pseudomonas fluorescens	free living		bacteria	motile	aerobe		mesophile	pfl (Pseudomonas fluorescens Pf-5), pfo (Pseudomonas fluorescens Pf0-1), pfs (Pseudomonas fluorescens SBW25)
Pseudomonas mendocina	free living		bacteria	motile	aerobe		mesophile	pmy (Pseudomonas mendocina)
Pseudomonas putida	free living		bacteria	motile	aerobe		mesophile	ppf (Pseudomonas putida F1), ppg (Pseudomonas putida GB-1), ppu (Pseudomonas putida KT2440), ppw (Pseudomonas putida W619)
Pseudomonas stutzeri	free living		bacteria	motile	aerobe		mesophile	psa (Pseudomonas stutzeri)
Pseudomonas syringae	free living		bacteria	motile	aerobe		mesophile	psb (Pseudomonas syringae pv. syringae B728a), psp (Pseudomonas syringae pv. phaseolicola 1448A), pst (Pseudomonas syringae pv. tomato DC3000)
Psychrobacter arcticum	free living		bacteria	nonmotile	aerobe		psychrophile	par (Psychrobacter arcticum)
Psychrobacter cryohalolentis	free living		bacteria	nonmotile	aerobe	halotolerant	psychrophile	pcr (Psychrobacter cryohalolentis)
Psychrobacter sp. PRwf-1	free living		bacteria	nonmotile	aerobe		psychrophile	prw (Psychrobacter sp. PRwf-1)
Pyrobaculum aerophilum			archaea					pai (Pyrobaculum aerophilum)
Pyrobaculum arsenaticum			archaea					pas (Pyrobaculum arsenaticum)
Pyrobaculum calidifontis			archaea					pcl (Pyrobaculum calidifontis)
Pyrobaculum islandicum			archaea					pis (Pyrobaculum islandicum)
Pyrococcus abyssi			archaea					pab (Pyrococcus abyssi)
Pyrococcus horikoshii			archaea					pho (Pyrococcus horikoshii)
Ralstonia eutropha	free living		bacteria	motile	aerobe		mesophile	reh (Ralstonia eutropha H16), reu (Ralstonia eutropha JMP134)
Ralstonia metallidurans	free living		bacteria	motile	aerobe		mesophile	rme (Ralstonia metallidurans)
Ralstonia pickettii 12	free living		bacteria	motile	aerobe		mesophile	rpf (Ralstonia pickettii 12D), rpi (Ralstonia pickettii 12J)
Ralstonia solanacearum	free living		bacteria	motile	aerobe		mesophile	rso (Ralstonia solanacearum)
Rattus norvegicus (rat)		multicellular	eukarya					rno (Rattus norvegicus (rat))
Renibacterium salmoninarum	free living		bacteria	nonmotile	facultative		mesophile	rsa (Renibacterium salmoninarum)
Rhizobium etli C	symbiotic		bacteria	motile	aerobe		mesophile	rec (Rhizobium etli CIAT 652), ret (Rhizobium etli CFN 42)
Rhizobium leguminosarum	symbiotic		bacteria	motile	aerobe		mesophile	rle (Rhizobium leguminosarum), rlg (Rhizobium leguminosarum bv. trifolii WSM1325), rlt (Rhizobium leguminosarum bv. trifolii WSM2304)
Rhizobium sp. NGR234	symbiotic		bacteria	motile	aerobe		mesophile	rhi (Rhizobium sp. NGR234)
Rhodobacter sphaeroides	free living		bacteria	motile	facultative	halophile	mesophile	rsh (Rhodobacter sphaeroides ATCC 17029), rsk (Rhodobacter sphaeroides KD131), rsp (Rhodobacter sphaeroides 2.4.1), rsq (Rhodobacter sphaeroides ATCC 17025)
Rhodococcus erythropolis	free living		bacteria	nonmotile	aerobe		mesophile	rer (Rhodococcus erythropolis)
Rhodococcus opacus	free living		bacteria	nonmotile	aerobe		mesophile	rop (Rhodococcus opacus)
Rhodococcus sp. RHA1	free living		bacteria	nonmotile	aerobe		mesophile	rha (Rhodococcus sp. RHA1)
Rhodoferax ferrireducens	free living		bacteria		anaerobe		psychrophile	rfr (Rhodoferax ferrireducens)
Rhodopirellula baltica	free living		bacteria	motile	aerobe		mesophile	rba (Rhodopirellula baltica)
Rhodopseudomonas palustris	free living		bacteria	motile	facultative		mesophile	rpb (Rhodopseudomonas palustris HaA2), rpc (Rhodopseudomonas palustris BisB18), rpd (Rhodopseudomonas palustris BisB5), rpe (Rhodopseudomonas palustris BisA53), rpt (Rhodopseudomonas palustris TIE-1)
Rhodospirillum rubrum	free living		bacteria	motile	facultative		mesophile	rru (Rhodospirillum rubrum)
Rhodothermus marinus	free living		bacteria	nonmotile	aerobe	halophile	thermophile	rmr (Rhodothermus marinus)
Rickettsia africae	symbiotic		bacteria	nonmotile	aerobe		mesophile	raf (Rickettsia africae)
Rickettsia akari	symbiotic		bacteria	nonmotile	aerobe		mesophile	rak (Rickettsia akari)
Rickettsia bellii	symbiotic		bacteria	nonmotile	aerobe		mesophile	rbe (Rickettsia bellii RML369-C), rbo (Rickettsia bellii OSU 85-389)
Rickettsia canadensis	symbiotic		bacteria	nonmotile	aerobe		mesophile	rcm (Rickettsia canadensis)
Rickettsia conorii	symbiotic		bacteria	nonmotile	aerobe		mesophile	rco (Rickettsia conorii)
Rickettsia felis	symbiotic		bacteria	nonmotile	aerobe		mesophile	rfe (Rickettsia felis)
Rickettsia peacockii	symbiotic		bacteria	nonmotile	aerobe		mesophile	rpk (Rickettsia peacockii)
Rickettsia prowazekii	symbiotic		bacteria	nonmotile	aerobe		mesophile	rpr (Rickettsia prowazekii)
Rickettsia rickettsii	symbiotic		bacteria	nonmotile	aerobe		mesophile	rri (Rickettsia rickettsii Sheila Smith), rrj (Rickettsia rickettsii Iowa)
Rickettsia typhi	symbiotic		bacteria	nonmotile	aerobe		mesophile	rty (Rickettsia typhi)
Robiginitalea biformata	free living		bacteria	nonmotile	aerobe		mesophile	rbi (Robiginitalea biformata)
Roseiflexus castenholzii DSM13941	free living		bacteria	motile	facultative		thermophile	rca (Roseiflexus castenholzii DSM13941)
Roseiflexus sp. RS-1	free living		bacteria	motile	facultative		thermophile	rrs (Roseiflexus sp. RS-1)
Roseobacter denitrificans			bacteria	motile	aerobe		mesophile	rde (Roseobacter denitrificans)
Rubrobacter xylanophilus	free living		bacteria	nonmotile	aerobe		thermophile	rxy (Rubrobacter xylanophilus)
Saccharomonospora viridis	free living		bacteria	nonmotile	aerobe		thermophile	svi (Saccharomonospora viridis)
Saccharomyces cerevisiae (budding yeast)		unicellular	eukarya					sce (Saccharomyces cerevisiae (budding yeast))
Saccharophagus degradans	free living		bacteria	motile	aerobe		psychrophile	sde (Saccharophagus degradans)
Saccharopolyspora erythraea	free living		bacteria	nonmotile	aerobe		mesophile	sen (Saccharopolyspora erythraea)
Salinibacter ruber	free living		bacteria	motile	aerobe	halophile	mesophile	sru (Salinibacter ruber)
Salinispora arenicola	free living		bacteria	motile	aerobe		mesophile	saq (Salinispora arenicola)
Salinispora tropica	free living		bacteria	nonmotile	aerobe		mesophile	stp (Salinispora tropica)
Salmonella enterica	free living		bacteria	motile	facultative		mesophile	sea (Salmonella enterica subsp. enterica serovar Agona), sec (Salmonella enterica subsp. enterica serovar Choleraesuis), sed (Salmonella enterica subsp. enterica serovar Dublin), see (Salmonella enterica subsp. enterica serovar Newport), seg (Salmonella enterica subsp. enterica serovar Gallinarum), seh (Salmonella enterica subsp. enterica serovar Heidelberg), sei (Salmonella enterica subsp. enter…
Salmonella typhimurium LT2	free living		bacteria	motile	facultative		mesophile	stm (Salmonella typhimurium LT2)
Schistosoma mansoni		multicellular	eukarya					smm (Schistosoma mansoni)
Schizosaccharomyces pombe (fission yeast)		unicellular	eukarya					spo (Schizosaccharomyces pombe (fission yeast))
Sebaldella termitidis	free living		bacteria	nonmotile	anaerobe		mesophile	str (Sebaldella termitidis)
Serratia proteamaculans	free living		bacteria	motile	facultative		mesophile	spe (Serratia proteamaculans)
Shewanella amazonensis	free living		bacteria	motile	facultative		mesophile	saz (Shewanella amazonensis)
Shewanella baltica OS	free living		bacteria	motile	facultative			sbl (Shewanella baltica OS155), sbm (Shewanella baltica OS185), sbn (Shewanella baltica OS195), sbp (Shewanella baltica OS223)
Shewanella denitrificans	free living		bacteria	motile	facultative		mesophile	sdn (Shewanella denitrificans)
Shewanella frigidimarina	free living		bacteria	motile	facultative		mesophile	sfr (Shewanella frigidimarina)
Shewanella halifaxensis	free living		bacteria	motile	facultative		psychrophile	shl (Shewanella halifaxensis)
Shewanella loihica	free living		bacteria	motile	anaerobe		psychrophile	slo (Shewanella loihica)
Shewanella oneidensis	free living		bacteria	motile	facultative		mesophile	son (Shewanella oneidensis)
Shewanella pealeana	free living		bacteria	motile	facultative		psychrophile	spl (Shewanella pealeana)
Shewanella piezotolerans WP3	free living		bacteria	motile	facultative		psychrophile	swp (Shewanella piezotolerans WP3)
Shewanella putrefaciens	free living		bacteria	motile	anaerobe		mesophile	spc (Shewanella putrefaciens)
Shewanella sediminis	free living		bacteria	motile	facultative		psychrophile	sse (Shewanella sediminis)
Shewanella sp. ANA-3	free living		bacteria	motile	anaerobe		mesophile	shn (Shewanella sp. ANA-3)
Shewanella sp. MR-4	free living		bacteria	motile	anaerobe		mesophile	she (Shewanella sp. MR-4)
Shewanella sp. MR-7	free living		bacteria	motile	anaerobe		mesophile	shm (Shewanella sp. MR-7)
Shewanella sp. W3-18-1	free living		bacteria	motile	facultative		mesophile	shw (Shewanella sp. W3-18-1)
Shewanella woodyi ATCC 51908	free living		bacteria	motile	facultative		psychrophile	swd (Shewanella woodyi ATCC 51908)
Shigella boydii	free living		bacteria	motile	facultative		mesophile	sbc (Shigella boydii CDC 3083-94), sbo (Shigella boydii Sb227)
Shigella dysenteriae	free living		bacteria	motile	facultative		mesophile	sdy (Shigella dysenteriae)
Shigella flexneri	free living		bacteria	motile	facultative		mesophile	sfl (Shigella flexneri 301 (serotype 2a)), sfv (Shigella flexneri 8401 (serotype 5b)), sfx (Shigella flexneri 2457T (serotype 2a))
Shigella sonnei	free living		bacteria	motile	facultative		mesophile	ssn (Shigella sonnei)
Silicibacter pomeroyi	free living		bacteria	motile	aerobe		mesophile	sil (Silicibacter pomeroyi)
Silicibacter sp. TM1040	free living		bacteria	motile	aerobe		mesophile	sit (Silicibacter sp. TM1040)
Sinorhizobium medicae	symbiotic		bacteria	motile	aerobe		mesophile	smd (Sinorhizobium medicae)
Sinorhizobium meliloti	symbiotic		bacteria	motile	aerobe		mesophile	sme (Sinorhizobium meliloti)
Slackia heliotrinireducens	free living		bacteria	nonmotile	anaerobe		mesophile	shi (Slackia heliotrinireducens)
Sodalis glossinidius	symbiotic		bacteria	nonmotile	aerobe		mesophile	sgl (Sodalis glossinidius)
Solibacter usitatus	free living		bacteria	nonmotile	aerobe		mesophile	sus (Solibacter usitatus)
Sorangium cellulosum	free living		bacteria	motile	aerobe		mesophile	scl (Sorangium cellulosum)
Sorghum bicolor (sorghum)		multicellular	eukarya					sbi (Sorghum bicolor (sorghum))
Sphaerobacter thermophilus	free living		bacteria	nonmotile	aerobe		thermophile	sti (Sphaerobacter thermophilus)
Sphingomonas wittichii	free living		bacteria	motile	aerobe		mesophile	swi (Sphingomonas wittichii)
Sphingopyxis alaskensis	free living		bacteria		aerobe		mesophile	sal (Sphingopyxis alaskensis)
Staphylococcus aureus	free living		bacteria	nonmotile	facultative		mesophile	sab (Staphylococcus aureus RF122), sad (Staphylococcus aureus ED98), sae (Staphylococcus aureus Newman), sah (Staphylococcus aureus JH1), saj (Staphylococcus aureus JH9), sam (Staphylococcus aureus MW2), sao (Staphylococcus aureus NCTC8325), sar (Staphylococcus aureus MRSA252), sas (Staphylococcus aureus MSSA476), sau (Staphylococcus aureus N315), sav (Staphylococcus aureus Mu50), saw (Staphyloco…
Staphylococcus carnosus	free living		bacteria	nonmotile	facultative		mesophile	sca (Staphylococcus carnosus)
Staphylococcus epidermidis	free living		bacteria	nonmotile	facultative		mesophile	sep (Staphylococcus epidermidis ATCC 12228), ser (Staphylococcus epidermidis RP62A)
Staphylococcus haemolyticus	free living		bacteria	nonmotile	facultative		mesophile	sha (Staphylococcus haemolyticus)
Staphylococcus saprophyticus	free living		bacteria	nonmotile	aerobe		mesophile	ssp (Staphylococcus saprophyticus)
Staphylothermus marinus			archaea					smr (Staphylothermus marinus)
Stenotrophomonas maltophilia	free living		bacteria		aerobe		mesophile	sml (Stenotrophomonas maltophilia K279a), smt (Stenotrophomonas maltophilia R551-3)
Streptobacillus moniliformis	free living		bacteria	nonmotile	facultative		mesophile	smf (Streptobacillus moniliformis)
Streptococcus agalactiae	free living		bacteria	nonmotile	facultative		mesophile	sag (Streptococcus agalactiae 2603 (serotype V)), sak (Streptococcus agalactiae A909 (serotype Ia)), san (Streptococcus agalactiae NEM316 (serotype III))
Streptococcus dysgalactiae	free living		bacteria	nonmotile	facultative		mesophile	sds (Streptococcus dysgalactiae)
Streptococcus equi	free living		bacteria	nonmotile	facultative		mesophile	seq (Streptococcus equi subsp. zooepidemicus H70), seu (Streptococcus equi subsp. equi 4047), sez (Streptococcus equi subsp. zooepidemicus MGCS10565)
Streptococcus gordonii	free living		bacteria	nonmotile	facultative		mesophile	sgo (Streptococcus gordonii)
Streptococcus mutans	free living		bacteria	nonmotile	facultative		mesophile	smu (Streptococcus mutans)
Streptococcus pneumoniae	free living		bacteria	nonmotile	facultative		mesophile	sjj (Streptococcus pneumoniae JJA), sne (Streptococcus pneumoniae ATCC 700669 (serotype 23F ST81 lineage)), snm (Streptococcus pneumoniae 70585), snt (Streptococcus pneumoniae Taiwan19F-14), spd (Streptococcus pneumoniae D39 (virulent serotype 2)), spn (Streptococcus pneumoniae TIGR4 (virulent serotype 4)), spp (Streptococcus pneumoniae P1031), spr (Streptococcus pneumoniae R6 (avirulent)), spv (…
Streptococcus pyogenes	free living		bacteria	nonmotile	facultative		mesophile	soz (Streptococcus pyogenes NZ131 (serotype M49)), spa (Streptococcus pyogenes MGAS10394 (serotype M6)), spb (Streptococcus pyogenes MGAS6180 (serotype M28)), spf (Streptococcus pyogenes Manfredo (serotype M5)), spg (Streptococcus pyogenes MGAS315 (serotype M3)), sph (Streptococcus pyogenes MGAS10270 (serotype M2)), spi (Streptococcus pyogenes MGAS10750 (serotype M4)), spj (Streptococcus pyogenes…
Streptococcus suis	free living		bacteria	nonmotile	facultative		mesophile	ssb (Streptococcus suis BM407), ssi (Streptococcus suis P1/7), sss (Streptococcus suis SC84), ssu (Streptococcus suis 05ZYH33), ssv (Streptococcus suis 98HAH33)
Streptococcus thermophilus	free living		bacteria	nonmotile	facultative			stc (Streptococcus thermophilus CNRZ1066), ste (Streptococcus thermophilus LMD-9), stl (Streptococcus thermophilus LMG18311)
Streptococcus uberis	free living		bacteria	nonmotile	facultative		mesophile	sub (Streptococcus uberis)
Streptomyces avermitilis	free living		bacteria	nonmotile	aerobe		mesophile	sma (Streptomyces avermitilis)
Streptomyces griseus	free living		bacteria	nonmotile	aerobe		mesophile	sgr (Streptomyces griseus)
Streptosporangium roseum	free living		bacteria	nonmotile	aerobe		mesophile	sro (Streptosporangium roseum)
Sulfolobus acidocaldarius			archaea					sai (Sulfolobus acidocaldarius)
Sulfolobus islandicus			archaea					sia (Sulfolobus islandicus M.14.25), sid (Sulfolobus islandicus M.16.4), sim (Sulfolobus islandicus M.16.27), sin (Sulfolobus islandicus Y.N.15.51), sis (Sulfolobus islandicus L.S.2.15), siy (Sulfolobus islandicus Y.G.57.14)
Sulfolobus solfataricus			archaea					sso (Sulfolobus solfataricus)
Sulfolobus tokodaii			archaea					sto (Sulfolobus tokodaii)
Sulfurihydrogenibium azorense	free living		bacteria	motile	facultative		thermophile	saf (Sulfurihydrogenibium azorense)
Sulfurihydrogenibium sp. YO3AOP1	free living		bacteria	motile	facultative		thermophile	sul (Sulfurihydrogenibium sp. YO3AOP1)
Sulfurimonas denitrificans	free living		bacteria	nonmotile	anaerobe		mesophile	tdn (Sulfurimonas denitrificans)
Sulfurospirillum deleyianum	free living		bacteria	motile	aerobe		mesophile	sdl (Sulfurospirillum deleyianum)
Sulfurovum sp. NBC37-1	free living		bacteria	nonmotile	anaerobe		thermophile	sun (Sulfurovum sp. NBC37-1)
Symbiobacterium thermophilum	free living		bacteria	nonmotile	anaerobe		thermophile	sth (Symbiobacterium thermophilum)
Synechococcus elongatus PCC	free living		bacteria	motile	facultative		mesophile	syc (Synechococcus elongatus PCC6301), syf (Synechococcus elongatus PCC7942)
Synechococcus sp. CC9311	free living		bacteria	motile			mesophile	syg (Synechococcus sp. CC9311)
Synechococcus sp. CC9605	free living		bacteria	motile			mesophile	syd (Synechococcus sp. CC9605)
Synechococcus sp. CC9902	free living		bacteria	motile			mesophile	sye (Synechococcus sp. CC9902)
Synechococcus sp. PCC7002	free living		bacteria	motile	facultative		mesophile	syp (Synechococcus sp. PCC7002)
Synechococcus sp. RCC307	free living		bacteria	motile	facultative		mesophile	syr (Synechococcus sp. RCC307)
Synechococcus sp. WH7803	free living		bacteria	motile			mesophile	syx (Synechococcus sp. WH7803)
Synechococcus sp. WH8102	free living		bacteria	motile			mesophile	syw (Synechococcus sp. WH8102)
Synechocystis sp. PCC6803	free living		bacteria	motile	facultative		mesophile	syn (Synechocystis sp. PCC6803)
Syntrophobacter fumaroxidans			bacteria	nonmotile	anaerobe		mesophile	sfu (Syntrophobacter fumaroxidans)
Syntrophomonas wolfei			bacteria	motile	anaerobe		mesophile	swo (Syntrophomonas wolfei)
Syntrophus aciditrophicus			bacteria	nonmotile	anaerobe		mesophile	sat (Syntrophus aciditrophicus)
Teredinibacter turnerae	symbiotic		bacteria	motile			mesophile	ttu (Teredinibacter turnerae)
Thalassiosira pseudonana		unicellular	eukarya					tps (Thalassiosira pseudonana)
Thauera sp. MZ1T	free living		bacteria	motile	facultative		mesophile	tmz (Thauera sp. MZ1T)
Theileria annulata		unicellular	eukarya					tan (Theileria annulata)
Theileria parva		unicellular	eukarya					tpv (Theileria parva)
Thermoanaerobacter pseudethanolicus	free living		bacteria	motile	anaerobe		thermophile	tpd (Thermoanaerobacter pseudethanolicus)
Thermoanaerobacter sp. X514	free living		bacteria	motile	anaerobe		thermophile	tex (Thermoanaerobacter sp. X514)
Thermoanaerobacter tengcongensis	free living		bacteria	motile	anaerobe		thermophile	tte (Thermoanaerobacter tengcongensis)
Thermobaculum terrenum	free living		bacteria	nonmotile	aerobe		thermophile	ttr (Thermobaculum terrenum)
Thermobifida fusca	free living		bacteria	nonmotile	aerobe		thermophile	tfu (Thermobifida fusca)
Thermococcus gammatolerans			archaea					tga (Thermococcus gammatolerans)
Thermococcus onnurineus			archaea					ton (Thermococcus onnurineus)
Thermococcus sibiricus			archaea					tsi (Thermococcus sibiricus)
Thermodesulfovibrio yellowstonii	free living		bacteria	motile			thermophile	tye (Thermodesulfovibrio yellowstonii)
Thermofilum pendens			archaea					tpe (Thermofilum pendens)
Thermomicrobium roseum	free living		bacteria	nonmotile	aerobe		thermophile	tro (Thermomicrobium roseum)
Thermomonospora curvata	free living		bacteria		aerobe		thermophile	tcu (Thermomonospora curvata)
Thermoplasma acidophilum			archaea					tac (Thermoplasma acidophilum)
Thermoplasma volcanium			archaea					tvo (Thermoplasma volcanium)
Thermoproteus neutrophilus			archaea					tne (Thermoproteus neutrophilus)
Thermosipho africanus	free living		bacteria		anaerobe		thermophile	taf (Thermosipho africanus)
Thermosipho melanesiensis	free living		bacteria		anaerobe		thermophile	tme (Thermosipho melanesiensis)
Thermosynechococcus elongatus	free living		bacteria				thermophile	tel (Thermosynechococcus elongatus)
Thermotoga lettingae	free living		bacteria	motile	anaerobe		thermophile	tle (Thermotoga lettingae)
Thermotoga maritima	free living		bacteria	motile	anaerobe		thermophile	tma (Thermotoga maritima)
Thermotoga neapolitana	free living		bacteria	motile	anaerobe		thermophile	tna (Thermotoga neapolitana)
Thermotoga petrophila	free living		bacteria	motile	anaerobe		thermophile	tpt (Thermotoga petrophila)
Thermotoga sp. RQ2	free living		bacteria	motile	anaerobe		thermophile	trq (Thermotoga sp. RQ2)
Thermus thermophilus HB	free living		bacteria	nonmotile	aerobe	halotolerant	thermophile	tth (Thermus thermophilus HB27), ttj (Thermus thermophilus HB8)
Thioalkalivibrio sp. HL-EbGR7	free living		bacteria	motile	facultative		mesophile	tgr (Thioalkalivibrio sp. HL-EbGR7)
Thiobacillus denitrificans	free living		bacteria	motile	facultative		mesophile	tbd (Thiobacillus denitrificans)
Thiomicrospira crunogena	free living		bacteria	motile	anaerobe		mesophile	tcx (Thiomicrospira crunogena)
Tolumonas auensis	free living		bacteria	nonmotile	facultative		mesophile	tau (Tolumonas auensis)
Toxoplasma gondii		unicellular	eukarya					tgo (Toxoplasma gondii)
Treponema denticola	free living		bacteria	motile	anaerobe		mesophile	tde (Treponema denticola)
Treponema pallidum subsp. pallidum SS14	free living		bacteria	motile	anaerobe		mesophile	tpp (Treponema pallidum subsp. pallidum SS14)
Tribolium castaneum (red flour beetle)		multicellular	eukarya					tca (Tribolium castaneum (red flour beetle))
Trichodesmium erythraeum	free living		bacteria	motile	aerobe		mesophile	ter (Trichodesmium erythraeum)
Trichoplax adhaerens		multicellular	eukarya					tad (Trichoplax adhaerens)
Tropheryma whipplei T	free living		bacteria	nonmotile	aerobe		mesophile	twh (Tropheryma whipplei Twist), tws (Tropheryma whipplei TW08/27)
Trypanosoma brucei		unicellular	eukarya					tbr (Trypanosoma brucei)
Trypanosoma cruzi		unicellular	eukarya					tcr (Trypanosoma cruzi)
Uncultured Termite group 1 bacterium phylotype Rs-D17	symbiotic		bacteria				mesophile	rsd (Uncultured Termite group 1 bacterium phylotype Rs-D17)
Uncultured methanogenic archaeon RC-I			archaea					rci (Uncultured methanogenic archaeon RC-I)
Ureaplasma parvum serovar 3 ATCC	free living		bacteria	nonmotile	facultative		mesophile	upa (Ureaplasma parvum serovar 3 ATCC 27815), uur (Ureaplasma parvum serovar 3 ATCC 700970)
Ureaplasma urealyticum serovar 10 ATCC 33699	free living		bacteria	nonmotile	facultative		mesophile	uue (Ureaplasma urealyticum serovar 10 ATCC 33699)
Ustilago maydis		unicellular	eukarya					uma (Ustilago maydis)
Vanderwaltozyma polyspora		unicellular	eukarya					vpo (Vanderwaltozyma polyspora)
Variovorax paradoxus	free living		bacteria	motile	aerobe		mesophile	vap (Variovorax paradoxus)
Veillonella parvula	free living		bacteria	nonmotile	anaerobe		mesophile	vpr (Veillonella parvula)
Verminephrobacter eiseniae	symbiotic		bacteria				mesophile	vei (Verminephrobacter eiseniae)
Vibrio cholerae	free living		bacteria	motile	facultative		mesophile	vch (Vibrio cholerae O1), vcj (Vibrio cholerae MJ-1236), vcm (Vibrio cholerae M66-2), vco (Vibrio cholerae O395)
Vibrio fischeri	symbiotic		bacteria	motile	facultative		mesophile	vfi (Vibrio fischeri), vfm (Vibrio fischeri MJ11)
Vibrio harveyi	free living		bacteria	motile	facultative		mesophile	vha (Vibrio harveyi)
Vibrio parahaemolyticus	free living		bacteria	motile	facultative		mesophile	vpa (Vibrio parahaemolyticus)
Vibrio sp. Ex25	free living		bacteria	motile	facultative		mesophile	vex (Vibrio sp. Ex25)
Vibrio splendidus	free living		bacteria	motile	facultative		mesophile	vsp (Vibrio splendidus)
Vibrio vulnificus	free living		bacteria	motile	facultative	halophile	mesophile	vvu (Vibrio vulnificus CMCP6), vvy (Vibrio vulnificus YJ016)
Vitis vinifera (wine grape)		multicellular	eukarya					vvi (Vitis vinifera (wine grape))
Wigglesworthia glossinidia	symbiotic		bacteria				mesophile	wbr (Wigglesworthia glossinidia)
Wolbachia pipientis	symbiotic		bacteria	nonmotile	aerobe		mesophile	wbm (Wolbachia pipientis wBm), wol (Wolbachia pipientis wMel), wpi (Wolbachia pipientis), wri (Wolbachia pipientis sp. wRi)
Wolinella succinogenes	free living		bacteria	motile	anaerobe		mesophile	wsu (Wolinella succinogenes)
Xanthobacter autotrophicus	free living		bacteria	motile	facultative		mesophile	xau (Xanthobacter autotrophicus)
Xanthomonas axonopodis	free living		bacteria	motile	aerobe		mesophile	xac (Xanthomonas axonopodis)
Xanthomonas campestris	free living		bacteria	motile	aerobe		mesophile	xca (Xanthomonas campestris pv. campestris B100), xcb (Xanthomonas campestris pv. campestris 8004), xcc (Xanthomonas campestris pv. campestris ATCC 33913), xcv (Xanthomonas campestris pv. vesicatoria)
Xanthomonas oryzae	free living		bacteria	motile	aerobe		mesophile	xom (Xanthomonas oryzae MAFF311018), xoo (Xanthomonas oryzae KACC10331), xop (Xanthomonas oryzae PXO99A)
Xylanimonas cellulosilytica	free living		bacteria	nonmotile	aerobe		mesophile	xce (Xylanimonas cellulosilytica)
Xylella fastidiosa	free living		bacteria		aerobe		mesophile	xfa (Xylella fastidiosa 9a5c), xfm (Xylella fastidiosa M12), xfn (Xylella fastidiosa M23)
Xylella fastidiosa Temecula1	free living		bacteria		aerobe		mesophile	xft (Xylella fastidiosa Temecula1)
Yarrowia lipolytica		unicellular	eukarya					yli (Yarrowia lipolytica)
Yersinia enterocolitica	free living		bacteria	motile	aerobe		mesophile	yen (Yersinia enterocolitica)
Yersinia pestis	free living		bacteria	motile	facultative		mesophile	ypa (Yersinia pestis Antiqua (biovar Antiqua)), ypg (Yersinia pestis Angola (biovar Antiqua)), ypk (Yersinia pestis KIM (biovar Mediaevalis)), ypm (Yersinia pestis Mediaevails (biovar Mediaevalis)), ypn (Yersinia pestis Nepal516 (biovar Antiqua)), ypp (Yersinia pestis Pestoides (biovar Microtus))
Yersinia pseudotuberculosis	free living		bacteria	motile	facultative		mesophile	ypb (Yersinia pseudotuberculosis PB1/+), ypi (Yersinia pseudotuberculosis IP31758), yps (Yersinia pseudotuberculosis IP32953), ypy (Yersinia pseudotuberculosis YPIII)
Zea mays (maize)		multicellular	eukarya					zma (Zea mays (maize))
Zygosaccharomyces rouxii		unicellular	eukarya					zro (Zygosaccharomyces rouxii)
Zymomonas mobilis	free living		bacteria	motile	facultative		mesophile	zmn (Zymomonas mobilis subsp. mobilis NCIMB 11163), zmo (Zymomonas mobilis)
