# Supplementary material for: Evolution of metabolic network organization
Source: BMC Syst Biol. 2010 May 11;4:59. doi: 10.1186/1752-0509-4-59 (PMC2876064; doi:10.1186/1752-0509-4-59)
Supplement: Additional file 5 — Training sets. NIP descriptor values and group membership of the 743 taxa considered in this study. [file 1752-0509-4-59-S5.XLS]

## Sheet: values.txt
Taxon	Average Closeness Centrality	Average Clustering Coefficient	Average Degree Centrality	Average Edge Betweenness Centrality	Average Graph Distance	Average Information on Clique Distribution	Average Information on Clique Size Distribution	Average Information on Distance Degree Magnitude Distribution	Average Information on Distance Distribution	Average Information on Distance Magnitude Distribution	Average Information on Vertex Degree Distribution	Average Information on Vertex Degree Magnitude Distribution	Average Information on Weighted Vertex Degree Distribution	Average Information on Weighted Vertex Degree Magnitude Distribution	Average Link Distance	Average Vertex Betweenness Centrality	Average Vertex Degree	Average Vertex Distance	Average Weighted Clustering Coefficient	Average Weighted Degree Centrality	Average Weighted Edge Betweenness Centrality	Average Weighted Vertex Betweenness Centrality	Average Weighted Vertex Degree	Connectedness	Diameter	Normalized Information on Clique Distribution	Normalized Information on Clique Size Distribution	Normalized Information on Distance Degree Magnitude Distribution	Normalized Information on Distance Distribution	Normalized Information on Distance Magnitude Distribution	Normalized Information on Vertex Degree Distribution	Normalized Information on Vertex Degree Magnitude Distribution	Normalized Information on Weighted Vertex Degree Distribution	Normalized Information on Weighted Vertex Degree Magnitude Distribution	Number of Cliques	Number of Connected Components	Number of Edges	Number of Vertices	Radius	Total Adjacency	Total Graph Distance	Total Information on Clique Distribution	Total Information on Clique Size Distribution	Total Information on Distance Degree Magnitude Distribution	Total Information on Distance Distribution	Total Information on Distance Magnitude Distribution	Total Information on Vertex Degree Distribution	Total Information on Vertex Degree Magnitude Distribution	Total Information on Weighted Vertex Degree Distribution
Acaryochloris marina	0.5684	0.6402	0.3109	1.487e-05	1.809	3.822	7.639	6.227	1.359	12.39	4.983	5.966	5.744	5.876	0.002042	0.01093	23.32	135.7	0.5717	0.6495	0.7698	60.66	48.71	0.3109	4	0.4912	0.6967	0.4671	0.109	0.9292	0.7975	0.5529	0.9194	0.4957	220	1	886	76	2	1772	10310	840.8	15280	64200	7749	127700	378.7	10570	436.6
Accumulibacter phosphatis	0.5779	0.6395	0.3348	1.237e-05	1.782	3.802	7.445	6.206	1.374	12.34	4.975	5.957	5.712	5.884	0.001918	0.01071	24.77	131.8	0.5473	0.6933	0.6954	57.84	51.31	0.3348	4	0.5008	0.6868	0.4676	0.1105	0.9301	0.7987	0.5485	0.917	0.494	193	1	929	75	2	1858	9888	733.9	13650	61370	7626	122100	373.1	11070	428.4
Acetobacter pasteurianus	0.5722	0.6259	0.3292	1.736e-05	1.8	3.79	7.372	6.106	1.404	12.14	4.967	5.86	5.576	5.78	0.002264	0.01176	22.71	124.2	0.5509	0.6745	0.7824	55.17	46.54	0.3292	4	0.5042	0.6917	0.4666	0.1147	0.9279	0.8103	0.5511	0.9097	0.4953	183	1	795	70	2	1590	8692	693.5	11910	53080	6780	105500	347.7	9318	390.3
Acholeplasma laidlawii	0.6003	0.6821	0.3922	4.918e-05	1.722	3.569	5.804	5.529	1.402	10.97	4.443	5.322	5.129	5.242	0.00406	0.01603	18.04	79.19	0.625	0.9075	0.5802	33.19	41.74	0.3922	4	0.5971	0.6465	0.4661	0.1265	0.9251	0.7998	0.5471	0.9234	0.4793	63	1	424	47	2	848	3722	224.9	2925	20580	3031	40840	208.8	4513	241.1
Acidimicrobium ferrooxidans DSM 10331	0.5928	0.6588	0.3713	1.239e-05	1.738	3.856	7.361	6.085	1.383	12.1	5.056	5.872	5.521	5.817	0.001996	0.01102	25.25	118.2	0.4825	0.7792	0.5901	50.2	52.99	0.3713	4	0.5141	0.6826	0.4683	0.1134	0.9309	0.8277	0.5454	0.9038	0.4915	181	1	871	69	2	1742	8156	697.9	12970	49630	6488	98650	348.9	10230	381
Acidiphilium cryptum JF-5	0.5536	0.6326	0.2999	1.259e-05	1.867	3.85	7.579	6.332	1.468	12.6	5.06	6.038	5.784	5.962	0.001874	0.01083	24.29	151.2	0.5467	0.617	1.11	70.2	49.98	0.2999	4	0.4977	0.6899	0.4657	0.1156	0.9266	0.7959	0.5509	0.9098	0.4968	213	1	996	82	2	1992	12400	820	15380	78500	9752	156200	414.9	12030	474.3
Acidithiobacillus ferrooxidans ATCC	0.5621	0.6191	0.3185	1.853e-05	1.84	3.762	7.339	6.123	1.47	12.18	4.971	5.854	5.463	5.775	0.002325	0.01217	22.29	128.8	0.54	0.662	0.9925	58.77	46.33	0.3185	4	0.5032	0.6893	0.4654	0.1197	0.9255	0.8083	0.5508	0.8884	0.4943	178	1	791.5	71	3	1583	9145	669.6	11760	56000	7309	111400	352.9	9268	387.9
Acidobacteria bacterium	0.5545	0.6455	0.3	1.195e-05	1.863	3.893	7.628	6.35	1.458	12.64	5.248	6.046	5.66	5.962	0.001825	0.01066	24.6	152.8	0.5727	0.6112	1.089	70.8	50.12	0.3	4	0.5003	0.6915	0.4659	0.1145	0.927	0.8232	0.5499	0.8878	0.4959	220	1	1021	83	2	2042	12680	856.4	15950	80530	9920	160200	435.6	12350	469.7
Acidobacterium capsulatum	0.5818	0.6369	0.3406	1.23e-05	1.767	3.838	7.504	6.188	1.36	12.31	4.839	5.957	5.703	5.886	0.001921	0.01065	24.86	129	0.5211	0.7053	0.6326	56	51.49	0.3406	4	0.5016	0.6896	0.468	0.1097	0.9308	0.7794	0.5493	0.9184	0.4948	201	1	920	74	2	1840	9546	771.4	14160	59070	7349	117500	358.1	10960	422
Acidothermus cellulolyticus	0.5896	0.6662	0.3493	1.187e-05	1.741	3.799	7.479	6.17	1.317	12.27	5.015	5.947	5.676	5.877	0.001897	0.01044	25.15	125.4	0.574	0.7237	0.5185	53.37	52.11	0.3493	4	0.499	0.6879	0.4688	0.1065	0.9323	0.8102	0.5485	0.917	0.4941	196	1	918	73	2	1836	9152	744.7	14010	56460	6920	112300	366.1	10920	414.3
Acidovorax avenae	0.5642	0.629	0.3159	1.056e-05	1.83	3.861	7.589	6.333	1.434	12.6	5.299	6.056	5.691	5.982	0.001744	0.01037	25.59	148.2	0.5242	0.6378	0.9228	67.22	51.66	0.3159	4	0.4988	0.689	0.4667	0.1129	0.9286	0.8335	0.5488	0.8952	0.4965	214	1	1049	82	2	2098	12150	826.3	15690	76970	9523	153100	434.5	12710	466.7
Acidovorax sp. JS42	0.5691	0.6528	0.3226	8.108e-06	1.813	4.001	7.626	6.402	1.415	12.74	5.259	6.13	5.917	6.054	0.001538	0.00968	27.42	154.1	0.554	0.6424	0.8414	69.12	54.6	0.3226	4	0.5133	0.687	0.4675	0.1102	0.9303	0.8183	0.5471	0.9208	0.4963	222	2	1179	86	2	2358	13250	888.2	16750	84850	10340	168900	452.3	14450	508.9
Acinetobacter baumannii	0.5645	0.6397	0.3185	1.048e-05	1.828	3.907	7.645	6.342	1.435	12.62	5.125	6.072	5.727	5.992	0.001737	0.01037	25.63	148.3	0.5427	0.6426	0.9221	66.85	52.19	0.3185	4	0.5004	0.691	0.4668	0.1125	0.9288	0.8106	0.549	0.9012	0.4966	223.5	1	1058	82.5	2	2115	12250	873.2	16410	77710	9572	154600	421.8	12850	473.3
Acinetobacter sp. ADP1	0.5527	0.6383	0.2926	8.529e-06	1.868	3.944	7.773	6.499	1.443	12.94	5.25	6.192	5.847	6.104	0.001525	0.009646	26.63	170	0.5678	0.5762	1.099	79	52.43	0.2926	4	0.497	0.6937	0.4665	0.1107	0.9285	0.8048	0.5499	0.8963	0.4989	245	1	1225	92	2	2450	15640	966.4	18340	101600	12080	202300	483	15170	537.9
Actinobacillus pleuropneumoniae	0.5854	0.6396	0.3512	1.479e-05	1.757	3.763	7.403	6.108	1.368	12.14	4.974	5.883	5.526	5.807	0.002126	0.01127	23.88	121.9	0.528	0.7363	0.6218	52.89	50.49	0.3512	4	0.4988	0.6883	0.4678	0.1118	0.9301	0.8115	0.5488	0.9004	0.4922	188	1	831	70	2	1662	8532	707.4	12900	52110	6607	103600	348.2	9777	386.8
Actinobacillus succinogenes	0.5966	0.6614	0.3618	1.584e-05	1.718	3.703	7.389	6.025	1.297	11.98	4.951	5.824	5.556	5.746	0.002214	0.01123	23.52	111.7	0.5539	0.7604	0.4433	46.7	49.42	0.3618	4	0.4921	0.6907	0.469	0.1075	0.9322	0.8192	0.5495	0.9191	0.4924	184	1	776	66	2	1552	7372	681.3	12270	44420	5564	88290	326.8	9039	366.7
Actinosynnema mirum	0.5681	0.64	0.3151	1.107e-05	1.813	3.886	7.627	6.317	1.385	12.57	5.256	6.046	5.784	5.968	0.001776	0.01029	25.21	145	0.5304	0.6463	0.8129	65.04	51.7	0.3151	4	0.4994	0.6917	0.4672	0.1094	0.9297	0.829	0.5499	0.9123	0.496	220	1	1021	81	2	2042	11750	855	15920	74220	8975	147700	425.7	12350	468.5
Acyrthosiphon pisum (pea aphid)	0.5344	0.6453	0.3058	2.964e-05	1.941	3.625	6.84	6.015	1.605	11.95	4.791	5.745	5.463	5.652	0.002959	0.01471	19.88	126.2	0.491	0.6755	1.616	61.18	43.91	0.3058	4	0.5186	0.6816	0.4619	0.133	0.9179	0.7926	0.5547	0.9038	0.4914	127	1	656	66	3	1312	8328	460.3	7175	50090	6886	99560	316.2	7537	360.6
Aedes aegypti (yellow fever mosquito)	0.5065	0.6126	0.2728	3.316e-05	2.07	3.603	6.964	6.11	1.794	12.15	4.824	5.801	5.537	5.702	0.003054	0.01551	19.1	144.9	0.4812	0.5968	2.516	74.93	41.77	0.2728	6	0.5069	0.6871	0.4584	0.1461	0.9114	0.7845	0.5575	0.9004	0.4944	138	1	678	71	3	1356	10290	497.2	7835	62870	8916	125000	342.5	7866	393.1
Aeromonas hydrophila	0.5618	0.6288	0.3145	1.247e-05	1.835	3.854	7.622	6.28	1.445	12.49	5.051	6.023	5.582	5.93	0.001894	0.01085	24.53	143.2	0.5673	0.6371	0.9536	65.16	49.7	0.3145	4	0.4953	0.6924	0.4664	0.1148	0.9277	0.8012	0.5515	0.8855	0.4967	220	1	969	79	3	1938	11310	847.9	15690	71020	8906	141300	399	11670	441
Aeromonas salmonicida	0.5616	0.6354	0.3179	1.413e-05	1.838	3.831	7.573	6.223	1.46	12.38	5.116	5.968	5.649	5.88	0.002028	0.01132	23.84	137.8	0.5547	0.6575	0.9779	62.82	49.32	0.3179	4	0.4966	0.6927	0.466	0.117	0.9268	0.8188	0.5514	0.9042	0.4953	210	1	906	76	3	1812	10470	804.5	14800	65180	8322	129600	388.8	10810	429.3
Aeropyrum pernix	0.6022	0.669	0.3902	1.73e-05	1.714	3.817	7.139	5.906	1.375	11.74	4.873	5.693	5.402	5.635	0.0024	0.0121	23.41	102.8	0.525	0.8404	0.5322	42.82	50.43	0.3902	4	0.5253	0.6766	0.4682	0.1161	0.9303	0.8216	0.5432	0.9108	0.4863	154	1	714	61	2	1428	6272	587.9	10710	37040	5031	73610	297.2	8130	329.5
Aggregatibacter actinomycetemcomitans	0.5992	0.6683	0.3678	1.597e-05	1.712	3.7	7.365	6.003	1.298	11.93	4.926	5.802	5.588	5.729	0.002237	0.01129	23.54	109.5	0.5594	0.7764	0.4314	45.54	49.69	0.3678	4	0.4933	0.6896	0.4691	0.108	0.9323	0.8179	0.5485	0.9278	0.4914	181	1	765	65	2	1530	7120	669.6	12080	42740	5401	84950	320.2	8878	363.2
Aggregatibacter aphrophilus	0.6032	0.6722	0.376	1.581e-05	1.701	3.697	7.35	5.98	1.296	11.89	4.916	5.784	5.484	5.713	0.002244	0.0113	23.69	107.2	0.5489	0.7956	0.409	44.16	50.12	0.376	4	0.494	0.6888	0.4693	0.1082	0.9326	0.8193	0.5474	0.914	0.4905	179	1	758	64	2	1516	6858	661.8	11980	41010	5226	81510	314.6	8768	351
Agrobacterium radiobacter K84	0.5556	0.6128	0.3031	1.002e-05	1.86	3.877	7.684	6.401	1.464	12.74	5.141	6.106	5.759	6.032	0.001679	0.01024	25.77	158.1	0.5145	0.614	1.078	73.12	52.19	0.3031	4	0.4946	0.6931	0.4661	0.1141	0.9277	0.7999	0.5494	0.8962	0.4972	229	1	1108	86	2	2216	13600	887.9	16710	87030	10710	173200	442.1	13530	495.3
Agrobacterium tumefaciens C58	0.5541	0.6243	0.2911	1.08e-05	1.86	3.831	7.643	6.42	1.417	12.78	5.137	6.127	5.532	6.038	0.001708	0.01011	25.03	159.9	0.5838	0.5798	1.036	73.93	49.86	0.2911	4	0.4911	0.6948	0.4664	0.1101	0.9283	0.7972	0.5525	0.8586	0.4997	223	1	1089	87	2	2178	13910	854.4	15660	89330	10600	177800	446.9	13340	481.3
Agrobacterium vitis S4	0.5606	0.6229	0.3044	1.185e-05	1.837	3.841	7.608	6.335	1.411	12.6	5.083	6.057	5.726	5.975	0.001817	0.01047	24.66	148.8	0.557	0.6221	0.9318	67.83	50.39	0.3044	4	0.4945	0.6915	0.4666	0.1111	0.9285	0.7995	0.5516	0.9007	0.4974	218	1	1011	82	2	2022	12200	837.4	15610	77310	9373	153800	416.8	12250	469.5
Akkermansia muciniphila	0.582	0.6287	0.3346	2.186e-05	1.764	3.641	7.08	6.002	1.328	11.93	4.917	5.773	5.526	5.687	0.002534	0.01213	21.42	112.9	0.5504	0.7077	0.5891	48.89	45.29	0.3346	4	0.503	0.6906	0.4674	0.1104	0.9292	0.8164	0.5529	0.9176	0.4935	151	1	696	65	2	1392	7338	549.8	8638	44050	5523	87560	319.6	8037	359.2
Alcanivorax borkumensis	0.5481	0.6407	0.2892	1.117e-05	1.885	3.916	7.651	6.418	1.473	12.77	5.241	6.112	5.601	6.029	0.001742	0.01041	24.87	162.1	0.5426	0.583	1.205	76.11	50.14	0.2892	4	0.5016	0.6919	0.4656	0.1144	0.9267	0.8135	0.5517	0.8693	0.4986	224	1	1082	87	2	2164	14100	877.2	16300	90520	11020	180100	456	13230	487.3
Alicyclobacillus acidocaldarius	0.5762	0.6405	0.3406	1.319e-05	1.793	3.827	7.334	6.164	1.423	12.26	5.039	5.908	5.628	5.855	0.002003	0.01116	24.52	129.1	0.4579	0.7104	0.7821	57.07	51.15	0.3406	4	0.5119	0.6846	0.4669	0.1152	0.9287	0.814	0.5468	0.9092	0.4934	178	1	895	73	2	1790	9422	681.2	12310	58080	7481	115500	367.8	10580	410.8
Aliivibrio salmonicida LFI1238	0.5799	0.6324	0.3393	1.655e-05	1.773	3.763	7.355	6.087	1.368	12.1	4.878	5.86	5.474	5.785	0.002227	0.01153	23.07	120.6	0.5314	0.7157	0.6608	52.55	48.67	0.3393	4	0.5023	0.6905	0.4674	0.1122	0.9293	0.7986	0.551	0.8961	0.4939	180	1	796	69	2	1592	8318	677.3	11840	50630	6421	100700	336.6	9330	377.7
Alkalilimnicola ehrlichei	0.5645	0.6278	0.3183	1.034e-05	1.833	3.98	7.515	6.331	1.451	12.6	5.134	6.035	5.711	5.964	0.001734	0.01041	25.78	148.5	0.5253	0.6477	0.9518	67.49	52.46	0.3183	4	0.5187	0.6825	0.4665	0.1143	0.9283	0.8076	0.5463	0.8983	0.4941	204	1	1057	82	2	2114	12180	811.8	15510	77080	9640	153400	421	12760	468.3
Alkaliphilus metalliredigens	0.598	0.6694	0.3739	1.436e-05	1.72	3.8	7.363	6.022	1.348	11.97	4.891	5.818	5.556	5.759	0.002145	0.01125	24.3	111.8	0.5367	0.7888	0.5037	46.82	51.27	0.3739	4	0.5072	0.6864	0.4686	0.1117	0.9315	0.8091	0.5464	0.9191	0.4912	180	1	802	66	2	1604	7380	684	12470	44440	5783	88340	322.8	9331	366.7
Alkaliphilus oremlandii	0.6175	0.6777	0.4029	2.004e-05	1.662	3.688	7.168	5.813	1.273	11.55	4.881	5.632	5.315	5.56	0.002584	0.01203	22.56	93.05	0.4838	0.849	0.3204	37.05	47.54	0.4029	4	0.5055	0.6873	0.4698	0.1093	0.9332	0.8368	0.5453	0.9112	0.4876	157	1	643	57	2	1286	5304	579	9885	30830	4062	61240	278.2	7243	303
Alteromonas macleodii	0.5718	0.6545	0.3302	1.538e-05	1.802	3.836	7.417	6.147	1.412	12.22	5.026	5.901	5.659	5.827	0.002135	0.01146	23.44	127.9	0.5471	0.6933	0.8009	56.94	49.22	0.3302	4	0.5073	0.6896	0.4667	0.1147	0.9281	0.8147	0.5504	0.9173	0.4942	189	1	844	72	2	1688	9212	725.1	12820	56620	7220	112600	361.9	9961	407.5
Ammonifex degensii	0.6134	0.6631	0.3944	3.116e-05	1.671	3.576	6.689	5.681	1.271	11.28	4.498	5.503	5.186	5.437	0.003195	0.01342	20.12	85.23	0.4765	0.8778	0.3327	34.23	44.77	0.3944	4	0.5244	0.6805	0.469	0.1118	0.9312	0.7891	0.5487	0.9097	0.4861	113	1	523	52	2	1046	4432	404.1	6087	25180	3370	50000	233.9	5756	269.7
Anabaena sp. PCC7120	0.5559	0.6495	0.321	1.084e-05	1.877	3.926	7.739	6.303	1.576	12.54	5.159	6.031	5.636	5.954	0.001804	0.0111	25.68	150.1	0.5269	0.6559	1.231	70.12	52.47	0.321	5	0.4981	0.6909	0.4645	0.1245	0.9243	0.8137	0.5472	0.889	0.494	236	1	1040	81	3	2080	12160	926.6	18230	76650	10210	152500	417.9	12540	456.5
Anabaena variabilis	0.5425	0.6265	0.2963	1.219e-05	1.922	3.907	7.806	6.357	1.601	12.65	5.254	6.058	5.657	5.966	0.001861	0.01125	24.6	159.5	0.5465	0.6027	1.475	76.55	50.02	0.2963	6	0.4916	0.6941	0.4636	0.1254	0.9227	0.8219	0.5501	0.885	0.4956	247	1	1033	84	3	2066	13400	965.1	18960	85190	11170	169500	441.3	12520	475.2
Anaerococcus prevotii	0.6172	0.6972	0.4095	2.383e-05	1.667	3.71	6.555	5.733	1.312	11.38	4.75	5.554	5.259	5.493	0.002844	0.01282	21.7	88.33	0.5866	0.9329	0.372	35.33	49.44	0.4095	4	0.5548	0.6598	0.4691	0.1142	0.9317	0.8254	0.5448	0.9139	0.4826	103	1	586	54	2	1172	4770	382.1	6418	27340	3754	54300	256.5	6510	284
Anaeromyxobacter dehalogenans 2CP-	0.5815	0.6331	0.3461	1.318e-05	1.773	3.872	7.406	6.146	1.392	12.22	4.996	5.907	5.565	5.841	0.002007	0.01104	24.55	125.9	0.4774	0.7252	0.6908	54.92	51.43	0.3461	4	0.5128	0.6851	0.4675	0.113	0.9298	0.8098	0.5476	0.902	0.4927	187.5	1	883.5	72	2	1767	9077	725.8	13290	55810	7131	111000	359.8	10440	400.6
Anaeromyxobacter sp. Fw109-5	0.5769	0.6487	0.3354	1.303e-05	1.788	3.883	7.39	6.185	1.394	12.3	5.148	5.924	5.611	5.86	0.001974	0.01095	24.49	130.5	0.4811	0.7012	0.7373	57.54	51.19	0.3354	4	0.515	0.6844	0.4672	0.1124	0.9294	0.8291	0.5473	0.9037	0.493	186	1	906	74	2	1812	9660	722.2	13150	59750	7528	118900	381	10730	415.2
Anaeromyxobacter sp. K	0.5804	0.629	0.3493	1.356e-05	1.778	3.893	7.352	6.125	1.416	12.18	4.975	5.883	5.554	5.826	0.002049	0.01128	24.45	124.5	0.4515	0.7376	0.7304	54.48	51.63	0.3493	4	0.5191	0.6829	0.4672	0.1153	0.929	0.809	0.5467	0.9032	0.492	181	1	868	71	2	1736	8838	704.6	12810	54130	7039	107600	353.2	10210	394.4
Anaplasma centrale	0.6186	0.6505	0.4175	5.16e-05	1.668	3.611	6.117	5.435	1.34	10.78	4.311	5.241	5.079	5.154	0.004223	0.01591	17.95	71.73	0.4872	0.9133	0.4101	28.73	39.27	0.4175	4	0.5746	0.6611	0.4676	0.1231	0.9277	0.7896	0.5445	0.9303	0.4793	78	1	395	44	2	790	3156	281.7	3731	17150	2535	34030	189.7	4140	223.5
Anaplasma marginale	0.6197	0.6657	0.4183	4.523e-05	1.664	3.632	6.175	5.483	1.33	10.88	4.425	5.295	4.981	5.213	0.003943	0.01528	18.62	74.03	0.4891	0.9169	0.3927	29.53	40.81	0.4183	4	0.5723	0.6626	0.468	0.1212	0.9287	0.8033	0.5445	0.9048	0.4802	81.5	1	424	45.5	2	848	3372	296.1	3950	18500	2695	36710	201.5	4493	226.5
Anopheles gambiae (mosquito)	0.501	0.6347	0.268	3.54e-05	2.095	3.62	6.868	6.109	1.813	12.15	4.71	5.79	5.414	5.689	0.003145	0.01586	18.76	146.6	0.4966	0.5891	2.706	76.62	41.24	0.268	6	0.5155	0.6834	0.4578	0.1476	0.9103	0.7659	0.5578	0.8803	0.494	130	1	666	71	3	1332	10410	470.6	7280	63600	9010	126500	334.4	7712	384.4
Anoxybacillus flavithermus	0.5991	0.6624	0.3758	1.411e-05	1.716	3.727	7.354	6.023	1.338	11.97	4.792	5.823	5.506	5.756	0.002129	0.01118	24.42	111.5	0.5373	0.7944	0.4864	46.52	51.64	0.3758	4	0.498	0.6855	0.4689	0.1109	0.9319	0.7929	0.5465	0.911	0.4905	179	1	806	66	2	1612	7360	667.1	12460	44330	5741	88100	316.3	9387	363.4
Apis mellifera (honey bee)	0.5288	0.6543	0.2932	2.685e-05	1.965	3.723	7.049	6.099	1.628	12.13	4.845	5.805	5.383	5.714	0.002775	0.01419	20.23	135.6	0.5097	0.6331	1.76	66.57	43.69	0.2932	4	0.5171	0.6847	0.4616	0.133	0.9178	0.7905	0.5545	0.8782	0.4935	147	1	708	70	3	1416	9490	547.3	8853	57880	7861	115100	339.2	8219	376.8
Aquifex aeolicus	0.5905	0.6574	0.3553	1.802e-05	1.741	3.701	7.143	6.001	1.341	11.93	4.943	5.784	5.415	5.707	0.002356	0.01176	22.74	111.4	0.5639	0.7462	0.5413	47.42	47.75	0.3553	4	0.508	0.6839	0.468	0.1115	0.9303	0.8208	0.5493	0.8991	0.492	156	1	739	65	2	1478	7242	577.4	9950	43460	5577	86390	321.3	8548	351.9
Arabidopsis thaliana (thale cress)	0.4769	0.5785	0.2353	2.548e-05	2.209	3.805	7.687	6.382	1.91	12.7	5.035	6.019	5.675	5.947	0.002569	0.01439	20	187.8	0.4763	0.5073	3.777	102.8	43.12	0.2353	6	0.485	0.7022	0.4566	0.1488	0.9086	0.7835	0.56	0.8831	0.5016	230	1	860	86	3	1720	16150	875.2	15180	103100	13960	205100	433	10350	488
Archaeoglobus fulgidus	0.6146	0.6762	0.4044	1.739e-05	1.677	3.937	6.849	5.859	1.321	11.64	4.774	5.657	5.255	5.608	0.002423	0.01187	23.46	97.25	0.484	0.896	0.4017	39.25	51.97	0.4044	4	0.5625	0.6649	0.4692	0.1126	0.9324	0.8116	0.5421	0.8933	0.4842	128	1	692	59	2	1384	5738	504	8637	33620	4522	66800	281.7	7829	310.1
Arcobacter butzleri	0.6064	0.6545	0.3842	1.915e-05	1.694	3.742	7.091	5.886	1.304	11.7	4.762	5.684	5.361	5.625	0.002491	0.01196	22.67	99.93	0.4572	0.8023	0.4059	40.93	47.33	0.3842	4	0.5169	0.6846	0.469	0.1106	0.9319	0.8062	0.546	0.9076	0.4903	151	1	680	60	2	1360	5996	565	9303	35290	4615	70130	285.7	7730	321.7
Aromatoleum aromaticum EbN1	0.5654	0.6546	0.3193	1.128e-05	1.828	3.913	7.478	6.297	1.438	12.53	5.194	6.017	5.606	5.944	0.001811	0.01061	25.23	144.4	0.5292	0.6465	0.9197	65.38	51.08	0.3193	4	0.512	0.6848	0.4666	0.1139	0.9283	0.8215	0.5481	0.8867	0.4955	200	1	1009	80	2	2018	11550	782.7	14490	72730	9091	144700	415.5	12140	448.5
Arthrobacter aurescens	0.5569	0.639	0.3038	9.048e-06	1.854	3.928	7.7	6.435	1.448	12.81	5.231	6.143	5.708	6.063	0.001594	0.009933	26.43	161.3	0.5712	0.6034	1.04	74.32	52.5	0.3038	4	0.4999	0.6908	0.4665	0.1122	0.9284	0.8098	0.5493	0.8836	0.498	232	1	1163	88	2	2326	14200	911.3	17460	91350	11090	181800	460.3	14290	502.3
Arthrobacter chlorophenolicus	0.5835	0.6676	0.3499	1.132e-05	1.763	3.851	7.5	6.187	1.378	12.3	5.072	5.969	5.655	5.897	0.001866	0.0106	25.54	128.7	0.5186	0.7249	0.6455	55.7	52.92	0.3499	4	0.5033	0.6861	0.4681	0.1111	0.9308	0.8169	0.5484	0.9107	0.4941	201	1	945	74	2	1890	9524	774	14660	58930	7442	117200	375.4	11280	418.5
Arthrobacter sp. FB24	0.5665	0.6411	0.3147	1.009e-05	1.816	3.764	7.625	6.353	1.391	12.64	5.108	6.098	5.583	6.013	0.001696	0.01007	25.81	148.9	0.5764	0.6292	0.831	66.92	51.59	0.3147	4	0.4842	0.6938	0.4674	0.1093	0.9298	0.8013	0.5511	0.8757	0.4984	219	2	1071	83	2	2142	12360	824.4	15510	78530	9469	156200	424	13060	463.4
Ashbya gossypii (Eremothecium gossypii)	0.5729	0.6339	0.3443	2.479e-05	1.8	3.689	7.102	5.93	1.442	11.78	4.835	5.699	5.426	5.623	0.002765	0.01334	21	109.8	0.5082	0.7509	0.8387	48.81	45.81	0.3443	4	0.5096	0.6886	0.4657	0.1213	0.9254	0.812	0.5509	0.9113	0.4902	151	1	651	62	2	1302	6808	557	9034	40370	5452	80220	299.8	7421	336.4
Aspergillus fumigatus	0.5532	0.6478	0.3197	2.09e-05	1.871	3.85	7.296	6.081	1.519	12.09	4.797	5.805	5.42	5.723	0.002495	0.013	21.74	127.2	0.5243	0.6782	1.195	59.25	46.12	0.3197	4	0.5172	0.6866	0.4642	0.1246	0.9229	0.7852	0.5502	0.8873	0.4918	174	1	750	69	3	1500	8780	669.9	11530	53390	7128	106100	331	8707	374
Aspergillus nidulans	0.5637	0.637	0.332	2.059e-05	1.834	3.777	7.259	6.04	1.479	12.01	4.87	5.783	5.454	5.702	0.002498	0.01282	21.91	121	0.5369	0.7087	0.9973	55.01	46.78	0.332	4	0.5104	0.6875	0.4651	0.1221	0.9246	0.8028	0.5498	0.8991	0.491	169	1	734	67	3	1468	8108	638.4	10950	48970	6540	97350	326.3	8490	365.4
Aspergillus niger	0.5593	0.6412	0.3231	2.122e-05	1.849	3.779	7.266	6.061	1.49	12.05	4.909	5.79	5.466	5.71	0.002512	0.01286	21.65	123.9	0.5333	0.6905	1.065	56.88	46.26	0.3231	4	0.5101	0.6879	0.4648	0.1226	0.9241	0.8064	0.5502	0.8979	0.4914	170	1	736	68	3	1472	8424	642.5	10980	51060	6786	101500	333.8	8523	371.7
Aspergillus oryzae	0.5637	0.634	0.3329	2.041e-05	1.833	3.75	7.099	6.04	1.486	12.01	4.965	5.788	5.465	5.706	0.002491	0.01282	21.97	121	0.5196	0.7169	0.9973	54.99	47.31	0.3329	4	0.5167	0.684	0.4652	0.1227	0.9246	0.8185	0.55	0.9009	0.4906	153	1	736	67	3	1472	8106	573.8	9449	48960	6571	97320	332.7	8520	366.2
Atopobium parvulum	0.5948	0.6642	0.3771	4.33e-05	1.731	3.469	6.168	5.621	1.385	11.16	4.384	5.43	5.079	5.338	0.003748	0.01524	18.48	84.84	0.7349	0.8408	0.5758	35.84	41.2	0.3771	4	0.5503	0.6673	0.4664	0.123	0.9259	0.7768	0.5511	0.8998	0.4849	79	1	462	50	2	924	4242	274	3738	23840	3394	47330	219.2	5017	253.9
Azoarcus sp. BH72	0.5565	0.6478	0.2958	7.514e-06	1.854	3.971	7.804	6.531	1.42	13	5.211	6.223	5.985	6.141	0.001434	0.009281	27.51	172.4	0.5689	0.5761	1.012	79.4	53.57	0.2958	4	0.4981	0.6919	0.467	0.1084	0.9297	0.795	0.549	0.9132	0.4993	251	2	1293	94	2	2586	16210	996.7	19400	105800	12410	210700	489.9	16090	562.6
Azorhizobium caulinodans	0.5576	0.6221	0.3017	1.226e-05	1.851	3.831	7.576	6.333	1.438	12.6	5.025	6.043	5.673	5.963	0.001848	0.01064	24.44	150	0.5388	0.6188	1.014	68.95	50.12	0.3017	4	0.4957	0.6896	0.4662	0.1133	0.9276	0.7904	0.5509	0.8923	0.4967	212	1	1002	82	2	2004	12300	812.2	15370	77870	9551	155000	412.1	12110	465.2
Azotobacter vinelandii	0.5582	0.6232	0.3075	1.05e-05	1.851	3.953	7.626	6.367	1.454	12.67	5.007	6.082	5.528	5.998	0.001726	0.01037	25.52	153.6	0.552	0.6208	1.028	70.6	51.52	0.3075	4	0.5067	0.6891	0.4663	0.1139	0.9278	0.7833	0.5496	0.8647	0.4965	223	1	1072	84	2	2144	12900	881.4	16350	82150	10140	163500	420.6	13040	464.3
Babesia bovis	0.621	0.6766	0.4365	0.0001019	1.663	3.328	5.519	5.142	1.39	10.19	4.072	4.989	5.003	4.898	0.006049	0.01951	15.28	58.22	0.5208	1.022	0.4582	23.22	35.78	0.4365	4	0.5896	0.6457	0.4661	0.1349	0.9232	0.7877	0.548	0.9678	0.4741	50	1	275	36	2	550	2096	166.4	2064	10780	1751	21350	146.6	2744	180.1
Bacillus amyloliquefaciens	0.5673	0.632	0.3153	1.509e-05	1.815	3.752	7.507	6.206	1.393	12.35	4.987	5.945	5.555	5.858	0.002074	0.01116	23.33	134.3	0.565	0.6544	0.8251	60.29	48.43	0.3153	4	0.4909	0.6928	0.4667	0.112	0.9283	0.8006	0.5518	0.8918	0.4954	200	1	875	75	2	1750	10070	750.5	13720	62510	7733	124300	374	10400	416.6
Bacillus anthracis	0.5602	0.63	0.3061	1.36e-05	1.841	3.817	7.602	6.279	1.437	12.49	4.983	5.997	5.618	5.919	0.001956	0.01097	23.87	143.9	0.5261	0.6254	0.9576	65.87	49.37	0.3061	4	0.4936	0.6931	0.4662	0.1141	0.9273	0.7906	0.5509	0.8859	0.4969	213	1	943	79	2	1886	11370	813.2	15240	71370	8852	142000	393.7	11310	445
Bacillus cereus	0.5635	0.6277	0.3158	1.299e-05	1.831	3.825	7.51	6.26	1.437	12.46	4.966	5.978	5.648	5.903	0.001933	0.01093	24.28	141	0.5249	0.6537	0.9311	63.97	49.39	0.3158	4	0.4982	0.6889	0.4662	0.1141	0.9276	0.7904	0.5504	0.8868	0.4951	201	1	947	78	2	1894	11000	768.8	14790	68840	8601	137000	387.4	11320	440.8
Bacillus clausii	0.569	0.6574	0.3212	9.473e-06	1.813	3.866	7.637	6.351	1.41	12.64	5.314	6.079	5.684	6.006	0.001658	0.01003	26.34	148.6	0.6095	0.6447	0.8326	66.63	52.87	0.3212	4	0.4972	0.6899	0.4673	0.1108	0.9298	0.8336	0.5479	0.8915	0.4964	219	1	1093	83	2	2186	12340	846.6	16400	78350	9598	155900	441.1	13290	471.7
Bacillus cytotoxis NVH 391-98	0.5697	0.6363	0.3258	1.365e-05	1.811	3.784	7.423	6.204	1.42	12.34	4.927	5.94	5.602	5.871	0.002004	0.01111	24.11	134	0.5003	0.6804	0.8407	60.03	50.35	0.3258	4	0.5004	0.6856	0.4667	0.1142	0.9282	0.791	0.549	0.8994	0.494	189	1	904	75	2	1808	10050	715.2	13500	62370	7883	124100	369.5	10740	420.1
Bacillus halodurans	0.5811	0.6404	0.3393	1.12e-05	1.771	3.838	7.476	6.226	1.363	12.38	5.122	5.983	5.619	5.909	0.001832	0.01042	25.45	132.8	0.5356	0.6958	0.6515	57.84	52.18	0.3393	4	0.5035	0.6872	0.468	0.1093	0.931	0.8198	0.548	0.8994	0.4943	197	1	967	76	2	1934	10100	756	14080	62850	7772	125000	389.3	11570	427.1
Bacillus licheniformis	0.5569	0.6475	0.2991	1.228e-05	1.851	3.796	7.613	6.343	1.424	12.62	5.172	6.056	5.659	5.961	0.001841	0.01057	24.38	150.8	0.6846	0.5981	1.003	69.35	48.74	0.2991	4	0.4891	0.6937	0.4663	0.112	0.9278	0.8124	0.5519	0.8888	0.4978	217	1	1006	82.5	2	2011	12450	823.8	15320	78950	9577	157100	426.7	12180	466.8
Bacillus pumilus	0.5808	0.6498	0.339	1.32e-05	1.771	3.758	7.425	6.168	1.363	12.27	5.092	5.936	5.563	5.864	0.001987	0.01085	24.41	127.5	0.5277	0.7043	0.6465	55.48	50.71	0.339	4	0.4974	0.6882	0.4678	0.1103	0.9304	0.8226	0.5496	0.8987	0.4947	188	1	891	73	2	1782	9306	706.5	13140	57400	7163	114100	371.7	10580	406.1
Bacillus subtilis	0.5665	0.6407	0.3086	1.181e-05	1.817	3.789	7.596	6.318	1.373	12.57	5.104	6.042	5.676	5.957	0.001817	0.01034	24.69	145.3	0.5745	0.6204	0.812	65.33	49.63	0.3086	4	0.4895	0.6928	0.4672	0.1085	0.9296	0.805	0.551	0.8953	0.4975	214	1	1000	81	2	2000	11770	810.9	15180	74380	8900	148000	413.4	12080	459.8
Bacillus thuringiensis 97-27	0.5562	0.6269	0.2994	1.089e-05	1.857	3.881	7.66	6.384	1.443	12.71	5.124	6.083	5.809	6.005	0.001737	0.01033	25.15	156	0.5297	0.602	1.046	72	50.56	0.2994	4	0.4975	0.6916	0.4662	0.1127	0.9278	0.7994	0.5499	0.9064	0.4975	223	1	1069	85	2	2138	13260	865.4	16520	84660	10300	168500	435.5	13010	493.8
Bacillus weihenstephanensis	0.5656	0.6283	0.3189	1.318e-05	1.824	3.814	7.51	6.242	1.43	12.42	5.06	5.977	5.598	5.904	0.001955	0.01098	24.23	138.6	0.5114	0.6589	0.8939	62.6	50.08	0.3189	4	0.499	0.6891	0.4665	0.1142	0.928	0.8075	0.5501	0.8933	0.4956	200	1	933	77	2	1866	10670	762.8	14340	66620	8366	132500	389.6	11150	431
Bacteroides fragilis	0.5677	0.6062	0.319	1.871e-05	1.814	3.77	7.362	6.117	1.398	12.16	5.022	5.865	5.453	5.773	0.002321	0.01188	22.17	126	0.507	0.6545	0.8309	56.54	45.49	0.319	4	0.5021	0.6928	0.4663	0.1141	0.9274	0.8179	0.5528	0.8881	0.4957	182	1	781.5	70.5	2	1563	8886	686.1	11640	54360	6851	108100	354	9168	384.4
Bacteroides thetaiotaomicron	0.5745	0.6183	0.3329	1.671e-05	1.791	3.741	7.409	6.107	1.39	12.14	5.029	5.87	5.422	5.778	0.002228	0.01164	22.97	123.6	0.5174	0.6849	0.7463	54.6	47.26	0.3329	4	0.4951	0.6904	0.4669	0.1136	0.9284	0.8205	0.5511	0.8846	0.4942	188	1	804	70	2	1608	8652	703.2	12590	52840	6712	105100	352	9439	379.5
Bacteroides vulgatus	0.5681	0.6095	0.3198	2.417e-05	1.811	3.533	6.902	6.023	1.398	11.97	4.908	5.783	5.415	5.684	0.00264	0.01267	20.79	117.7	0.5239	0.6681	0.8163	52.7	43.42	0.3198	4	0.4999	0.6868	0.466	0.1158	0.9264	0.812	0.5548	0.8959	0.4949	134	1	686	66	2	1372	7768	473.4	7317	46790	5996	93000	323.9	7934	357.4
Bartonella bacilliformis	0.5914	0.6548	0.3601	2.091e-05	1.739	3.689	6.978	5.932	1.35	11.79	4.867	5.722	5.279	5.65	0.002553	0.01231	21.97	106.1	0.5203	0.7573	0.5492	45.06	46.19	0.3601	4	0.5182	0.6852	0.4678	0.1136	0.9296	0.8175	0.5496	0.8866	0.492	139	1	681	62	2	1362	6576	512.7	8116	39010	5104	77530	301.8	7793	327.3
Bartonella grahamii	0.6154	0.6688	0.4057	2.859e-05	1.67	3.731	6.508	5.679	1.307	11.28	4.714	5.496	4.756	5.424	0.003104	0.01339	20.69	85.15	0.473	0.8922	0.3717	34.15	45.5	0.4057	4	0.5581	0.6707	0.4689	0.1149	0.9309	0.827	0.5457	0.8343	0.4839	103	1	538	52	2	1076	4428	384.3	5428	25150	3466	49930	245.1	5913	247.3
Bartonella henselae	0.5876	0.6487	0.3533	2.091e-05	1.751	3.744	7.002	5.955	1.362	11.84	4.781	5.738	5.263	5.661	0.002538	0.01231	21.9	108.6	0.5249	0.7384	0.5913	46.57	45.78	0.3533	4	0.5237	0.6836	0.4674	0.1142	0.9291	0.7998	0.5501	0.8804	0.4925	142	1	690	63	2	1380	6840	531.7	8486	40730	5320	80960	301.2	7918	331.5
Bartonella quintana	0.5816	0.6423	0.3443	2.604e-05	1.77	3.67	6.843	5.908	1.383	11.74	4.903	5.686	5.459	5.606	0.00281	0.01306	20.66	106.2	0.5261	0.7197	0.6667	46.23	43.18	0.3443	4	0.5251	0.6845	0.4666	0.1168	0.9273	0.8268	0.5521	0.9205	0.4933	127	1	630	61	2	1260	6480	466.1	6993	38280	5061	76080	299.1	7164	333
Bartonella tribocorum	0.5981	0.6666	0.372	1.459e-05	1.721	3.902	7.029	6.022	1.344	11.97	4.81	5.808	5.397	5.742	0.002157	0.01127	24.18	111.9	0.5344	0.7683	0.5013	46.88	49.94	0.372	4	0.5428	0.6771	0.4686	0.1114	0.9315	0.7957	0.5459	0.8928	0.4913	146	1	798	66	2	1596	7384	569.7	9376	44470	5764	88390	317.4	9270	356.2
Baumannia cicadellinicola	0.6093	0.6491	0.399	5.005e-05	1.691	3.403	6.557	5.5	1.345	10.92	4.064	5.308	5.012	5.244	0.004094	0.0157	17.96	76.09	0.4436	0.8135	0.4504	31.09	36.61	0.399	4	0.51	0.6803	0.4672	0.1221	0.9271	0.7357	0.5478	0.9075	0.4893	102	1	413	46	2	826	3500	347.1	5226	19250	2783	38200	186.9	4385	230.6
Bdellovibrio bacteriovorus	0.553	0.6227	0.2952	1.2e-05	1.869	3.867	7.566	6.367	1.454	12.67	5.154	6.057	5.689	5.976	0.001817	0.0106	24.5	155.1	0.5281	0.5915	1.114	72.14	49.1	0.2952	4	0.5009	0.6908	0.4658	0.1139	0.927	0.8062	0.5503	0.8899	0.4976	211	1	1029	84	2	2058	13030	816	15000	82980	10140	165100	432.9	12470	477.8
Beijerinckia indica	0.5458	0.6152	0.291	1.47e-05	1.896	3.884	7.492	6.313	1.503	12.56	5.054	6.001	5.699	5.919	0.002011	0.01135	23.28	151.7	0.5479	0.5988	1.287	71.7	47.9	0.291	4	0.5076	0.6898	0.4647	0.1187	0.9247	0.7972	0.5515	0.899	0.4964	201	1	943	81	2	1886	12290	780.6	13940	77580	9738	154400	409.4	11320	461.7
Beutenbergia cavernae	0.591	0.6527	0.3582	1.462e-05	1.737	3.727	7.348	6.067	1.336	12.06	4.85	5.857	5.525	5.784	0.002129	0.01117	24	116.4	0.5057	0.7458	0.5343	49.41	49.97	0.3582	4	0.498	0.6881	0.4685	0.1099	0.9312	0.7967	0.5488	0.9076	0.4931	179	1	816	68	2	1632	7916	667.2	12040	48020	6087	95470	329.8	9559	375.7
Bifidobacterium adolescentis	0.5864	0.6454	0.3496	2.307e-05	1.754	3.67	7.147	5.933	1.347	11.79	4.79	5.711	5.414	5.624	0.002653	0.01256	21.32	107	0.5573	0.7361	0.59	45.97	44.9	0.3496	4	0.5037	0.6894	0.4673	0.1134	0.9288	0.8045	0.5508	0.9092	0.4915	156	1	661	62	2	1322	6632	572.5	9434	39350	5096	78200	297	7550	335.7
Bifidobacterium animalis subsp. lactis	0.5862	0.6454	0.3553	3.098e-05	1.76	3.586	6.486	5.809	1.387	11.54	4.65	5.572	5.162	5.488	0.003104	0.01382	19.89	98.56	0.5518	0.76	0.649	42.56	42.56	0.3553	4	0.5385	0.6682	0.4663	0.1192	0.9266	0.7972	0.5491	0.8849	0.4881	101	1	567	57	2	1134	5618	362.1	5416	32630	4428	64840	265	6319	294.2
Bifidobacterium longum	0.5873	0.6388	0.3522	2.661e-05	1.75	3.578	6.87	5.874	1.352	11.67	4.876	5.658	5.345	5.567	0.002856	0.01305	20.6	102.4	0.569	0.7512	0.5821	43.89	43.95	0.3522	4	0.5104	0.6816	0.4672	0.115	0.9283	0.8272	0.5515	0.9068	0.4904	129	1	613	59.5	2	1226	6093	461.5	7433	35790	4708	71110	290.2	6937	318
Blattabacterium sp. (Blattella germanica)	0.606	0.646	0.3918	4.473e-05	1.7	3.434	6.43	5.561	1.352	11.04	4.314	5.362	4.98	5.282	0.003847	0.01523	18.42	79.92	0.4618	0.8608	0.4706	32.92	40.46	0.3918	4	0.5226	0.677	0.4671	0.1214	0.9273	0.7724	0.5478	0.8917	0.4835	95	1	442	48	2	884	3836	326.2	4649	21330	3050	42350	207.1	4740	239.1
Bordetella avium	0.5644	0.636	0.317	8.248e-06	1.834	3.98	7.59	6.416	1.448	12.77	5.175	6.108	5.815	6.041	0.001547	0.009815	27.26	157.7	0.5167	0.6282	0.9545	71.75	54.02	0.317	4	0.5132	0.685	0.4668	0.1125	0.9292	0.8032	0.5448	0.9025	0.4952	216	1	1186	87	2	2372	13720	859.7	16440	88060	10830	175300	450.2	14490	505.9
Bordetella bronchiseptica	0.5489	0.6285	0.2922	1.134e-05	1.884	3.852	7.648	6.401	1.477	12.74	5.233	6.093	5.69	6.016	0.001764	0.01052	24.84	160.1	0.518	0.5888	1.204	75.12	50.05	0.2922	4	0.4933	0.6921	0.4655	0.1151	0.9265	0.8143	0.5509	0.8855	0.4983	224	1	1068	86	2	2136	13770	862.8	16220	88140	10800	175400	450	13010	489.4
Bordetella parapertussis	0.5489	0.6285	0.2922	1.134e-05	1.884	3.852	7.648	6.401	1.477	12.74	5.233	6.093	5.69	6.016	0.001764	0.01052	24.84	160.1	0.518	0.5888	1.204	75.12	50.05	0.2922	4	0.4933	0.6921	0.4655	0.1151	0.9265	0.8143	0.5509	0.8855	0.4983	224	1	1068	86	2	2136	13770	862.8	16220	88140	10800	175400	450	13010	489.4
Bordetella pertussis	0.5489	0.6285	0.2922	1.134e-05	1.884	3.852	7.648	6.401	1.477	12.74	5.233	6.093	5.69	6.016	0.001764	0.01052	24.84	160.1	0.518	0.5888	1.204	75.12	50.05	0.2922	4	0.4933	0.6921	0.4655	0.1151	0.9265	0.8143	0.5509	0.8855	0.4983	224	1	1068	86	2	2136	13770	862.8	16220	88140	10800	175400	450	13010	489.4
Bordetella petrii	0.5587	0.6412	0.3069	1.056e-05	1.85	3.89	7.641	6.367	1.449	12.67	5.05	6.07	5.636	5.994	0.001729	0.01036	25.48	153.5	0.5225	0.6147	1.021	70.52	51.02	0.3069	4	0.4987	0.6917	0.4663	0.1135	0.9279	0.7899	0.5486	0.8817	0.4968	223	1	1070	84	2	2140	12900	867.5	16170	82110	10100	163400	424.2	12990	473.4
Borrelia burgdorferi	0.6568	0.6742	0.4734	0.0001529	1.557	3.101	4.931	4.931	1.163	9.756	3.762	4.807	4.359	4.746	0.007297	0.01944	14.21	46.67	0.4571	1.023	0.1273	16.67	30.71	0.4734	3	0.616	0.6251	0.4702	0.1183	0.9303	0.759	0.5483	0.8807	0.4803	33	1	222.5	31	2	445	1460	102.3	1191	7238	1087	14320	117.7	2151	135.7
Borrelia duttonii	0.6565	0.6937	0.4655	7.023e-05	1.556	3.229	5.464	5.194	1.124	10.29	4.263	5.063	4.497	5.012	0.005018	0.01587	16.76	56	0.4591	1.045	0.09032	20	37.62	0.4655	3	0.5782	0.6404	0.4715	0.1083	0.9342	0.8183	0.5458	0.8632	0.4799	48	1	310	37	2	620	2072	155	2022	10760	1498	21330	157.7	3139	166.4
Borrelia garinii	0.654	0.698	0.4619	8.061e-05	1.56	2.875	5.053	5.155	1.129	10.21	4.03	5.029	4.837	4.979	0.005362	0.01648	16.17	54.61	0.4373	1.043	0.09622	19.61	36.5	0.4619	3	0.5562	0.6212	0.4712	0.1097	0.9334	0.7796	0.5476	0.9355	0.4806	36	1	291	36	2	582	1966	103.5	1420	10130	1423	20080	145.1	2927	174.1
Borrelia hermsii	0.6315	0.6625	0.4414	8.635e-05	1.631	3.101	5.405	5.185	1.312	10.28	4.06	5.036	4.682	4.975	0.005546	0.01802	15.89	58.7	0.4516	0.982	0.3265	22.7	35.35	0.4414	4	0.5614	0.6421	0.4678	0.1264	0.927	0.7794	0.5474	0.8988	0.4805	46	1	294	37	2	588	2172	142.6	1848	11260	1748	22320	150.2	2961	173.2
Borrelia turicatae	0.6559	0.6902	0.4651	7.881e-05	1.557	3.101	5.405	5.154	1.13	10.21	4.121	5.023	4.684	4.968	0.005314	0.01639	16.28	54.5	0.4663	1.037	0.09556	19.5	36.28	0.4651	3	0.5614	0.6421	0.4712	0.1097	0.9336	0.797	0.5463	0.9059	0.48	46	1	293	36	2	586	1962	142.6	1848	10110	1424	20040	148.3	2944	168.6
Bos taurus (cow)	0.5012	0.6312	0.2586	2.977e-05	2.082	3.736	7.179	6.213	1.753	12.36	4.899	5.883	5.496	5.773	0.002826	0.01463	19.39	156.2	0.5093	0.5509	2.638	81.18	41.32	0.2586	6	0.5102	0.691	0.459	0.1405	0.913	0.7841	0.5589	0.8797	0.4969	160	1	737	76	3	1474	11870	597.7	9627	73750	9991	146700	372.3	8671	417.7
Brachybacterium faecium	0.5719	0.646	0.3412	1.476e-05	1.805	3.808	7.389	6.125	1.449	12.18	4.961	5.889	5.6	5.822	0.002128	0.01166	23.89	126.3	0.4841	0.7175	0.8561	56.34	50.23	0.3412	4	0.5062	0.687	0.4664	0.118	0.9273	0.8067	0.549	0.9106	0.4934	184	1	848	71	2	1696	8970	700.7	12770	54940	7202	109200	352.2	9988	397.6
Brachyspira hyodysenteriae	0.5866	0.6432	0.3473	1.825e-05	1.752	3.759	7.277	6.024	1.341	11.97	4.895	5.806	5.476	5.717	0.002351	0.01174	22.58	113.8	0.5465	0.7305	0.5691	48.85	47.48	0.3473	4	0.5074	0.6873	0.4678	0.1111	0.93	0.8098	0.5508	0.906	0.4922	170	1	745	66	2	1490	7514	639.1	11200	45260	5751	89970	323.1	8650	361.4
Bradyrhizobium japonicum	0.564	0.6318	0.3063	9.104e-06	1.827	3.908	7.71	6.42	1.391	12.78	5.177	6.134	5.673	6.056	0.001594	0.009724	26.34	157.1	0.5299	0.6063	0.8674	71.08	52.14	0.3063	4	0.4973	0.6914	0.4673	0.1081	0.9301	0.8035	0.5495	0.8804	0.4985	232	1	1146	87	2	2292	13670	906.7	17520	87740	10410	174600	450.4	14060	493.5
Bradyrhizobium sp. BTAi1	0.5467	0.622	0.2807	9.353e-06	1.889	3.941	7.754	6.515	1.45	12.97	5.185	6.188	5.905	6.104	0.001573	0.009769	25.83	173.8	0.5792	0.5519	1.209	81.78	50.77	0.2807	4	0.4984	0.693	0.466	0.111	0.9277	0.793	0.551	0.903	0.5001	240	1	1201	93	2	2402	16160	945.7	18110	105300	12400	209600	482.2	14860	549.1
Branchiostoma floridae (Florida lancelet)	0.5251	0.6004	0.3085	2.798e-05	1.999	3.752	7.051	6.024	1.769	11.97	4.719	5.763	5.346	5.674	0.002931	0.01536	20.36	131.9	0.4586	0.673	1.991	65.91	44.42	0.3085	6	0.5225	0.6845	0.4595	0.1461	0.9133	0.778	0.5534	0.8812	0.4917	145	1	682	67	3	1364	8838	544	8899	53240	7822	105800	316.2	7861	358.2
Brevibacillus brevis	0.584	0.645	0.3445	1.01e-05	1.762	3.905	7.544	6.244	1.358	12.42	5.008	6.003	5.656	5.93	0.001748	0.01017	26.18	133.9	0.539	0.7047	0.621	57.95	53.56	0.3445	4	0.508	0.6866	0.4684	0.1085	0.9316	0.7991	0.5468	0.9026	0.4938	206	1	1008	77	2	2016	10310	804.4	15310	64410	7949	128100	385.6	12100	435.5
Brucella abortus	0.5735	0.65	0.3206	1.195e-05	1.795	3.841	7.537	6.272	1.359	12.48	5.111	6.004	5.693	5.93	0.001846	0.0104	24.86	139.1	0.5188	0.6595	0.7242	61.62	51.12	0.3206	4	0.5	0.6902	0.4676	0.1081	0.9303	0.812	0.5493	0.9045	0.4955	205.5	1	976.5	78.5	2	1953	10920	789.6	14610	68530	8272	136300	401.3	11730	446.7
Brucella canis	0.5692	0.647	0.3105	1.49e-05	1.806	3.815	7.508	6.227	1.35	12.39	5.014	5.961	5.702	5.881	0.002041	0.01089	23.29	135.4	0.5331	0.6505	0.7503	60.45	48.79	0.3105	4	0.4987	0.6933	0.4672	0.1082	0.9294	0.8026	0.5525	0.9126	0.496	201	1	885	76	2	1770	10290	766.9	13670	64100	7696	127500	381.1	10550	433.3
Brucella melitensis	0.5702	0.6469	0.3201	8.903e-06	1.81	3.918	7.583	6.402	1.372	12.74	5.21	6.115	5.696	6.044	0.001575	0.009648	26.48	153.9	0.5225	0.6375	0.7951	68.88	52.76	0.3201	4	0.517	0.685	0.4676	0.109	0.9306	0.814	0.5496	0.891	0.496	215	1	1152	86	2	2304	13230	861.2	16310	84720	10210	168600	449.9	14140	495.5
Brucella microti	0.5731	0.6416	0.3181	1.619e-05	1.793	3.809	7.42	6.169	1.344	12.27	4.979	5.915	5.501	5.837	0.002145	0.01117	22.9	129.1	0.5281	0.6693	0.6986	57.1	48.19	0.3181	4	0.5036	0.6936	0.4673	0.1088	0.9294	0.8044	0.5525	0.8888	0.4955	189	1	836	73	2	1672	9424	719.8	12320	58140	7066	115600	363.5	9891	401.6
Brucella ovis	0.5606	0.6245	0.3027	1.149e-05	1.84	3.806	7.56	6.352	1.41	12.64	5.208	6.064	5.721	5.986	0.001786	0.01036	24.82	150.8	0.5094	0.6106	0.9398	68.84	50.07	0.3027	4	0.4934	0.691	0.4666	0.1107	0.9286	0.8169	0.5508	0.8974	0.498	210	1	1030	83	2	2060	12520	799.3	14870	79520	9597	158300	432.2	12490	474.9
Brucella suis	0.5686	0.6392	0.3137	1.25e-05	1.811	3.832	7.542	6.28	1.377	12.5	5.133	6.007	5.604	5.93	0.00188	0.01055	24.45	141.3	0.512	0.6459	0.7986	63.33	50.32	0.3137	4	0.4985	0.6906	0.4671	0.1094	0.9295	0.8143	0.5504	0.8892	0.496	206.5	1	966.5	79	2	1933	11180	791.4	14640	70300	8506	139900	405.9	11620	442.7
Brugia malayi (filaria)	0.5491	0.606	0.3164	3.817e-05	1.884	3.477	6.779	5.88	1.543	11.68	4.757	5.634	5.236	5.538	0.003364	0.01523	18.67	111.1	0.467	0.7175	1.264	52.13	42.33	0.3164	4	0.5026	0.6907	0.4629	0.1309	0.9196	0.8053	0.5563	0.8864	0.4896	121	1	560	60	2	1120	6668	420.8	6108	39210	5463	77890	285.4	6311	314.1
Buchnera aphidicola	0.6338	0.6781	0.4415	3.9e-05	1.626	3.485	6.323	5.484	1.288	10.88	4.276	5.299	5.116	5.241	0.003713	0.01464	19.4	72.83	0.4814	0.9652	0.3063	28.17	42.63	0.4415	3	0.5283	0.6623	0.4694	0.1185	0.9316	0.7752	0.5408	0.9262	0.4799	89	1	441.5	45.5	2	883	3314	306.7	4784	18170	2641	36070	193.1	4680	234.9
Burkholderia ambifaria MC40-6	0.5446	0.6176	0.282	1.213e-05	1.898	3.873	7.683	6.417	1.479	12.77	5.101	6.095	5.723	6.012	0.001799	0.01057	24.25	163.2	0.5468	0.5728	1.278	77.24	49.26	0.282	4	0.4944	0.6939	0.4652	0.1149	0.926	0.7917	0.5519	0.8883	0.4983	228	1	1055	87	2	2110	14200	882.9	16550	91140	11060	181400	443.8	12860	497.9
Burkholderia cenocepacia	0.5499	0.6174	0.2871	1.012e-05	1.881	3.876	7.758	6.476	1.443	12.89	5.201	6.162	5.671	6.075	0.001648	0.009969	25.41	168.5	0.5394	0.5707	1.166	78.97	50.5	0.2871	4	0.4895	0.6964	0.466	0.1113	0.9277	0.8011	0.5517	0.8746	0.4998	241	1	1142	90.5	2	2285	15250	933.4	17560	98740	11670	196600	471.6	14080	513
Burkholderia cepacia	0.5464	0.6071	0.2791	1.039e-05	1.889	3.876	7.773	6.484	1.445	12.91	5.194	6.163	5.662	6.076	0.001653	0.009988	25.12	170	0.5418	0.5534	1.204	80	49.8	0.2791	4	0.4887	0.6972	0.4659	0.1112	0.9274	0.7981	0.5523	0.87	0.5002	244	1	1143	91	2	2286	15470	945.6	17640	100300	11830	199700	472.7	14090	515.2
Burkholderia glumae	0.5596	0.6204	0.3022	1.05e-05	1.842	3.907	7.665	6.386	1.417	12.71	5.162	6.096	5.771	6.019	0.001707	0.01015	25.39	154.8	0.529	0.614	0.9564	70.75	51.58	0.3022	4	0.4996	0.6926	0.4667	0.1107	0.9288	0.8054	0.5504	0.9004	0.4975	226	1	1079	85	2	2158	13150	883	16450	84000	10110	167200	438.8	13160	490.5
Burkholderia mallei	0.55	0.6208	0.2849	1.014e-05	1.875	3.867	7.751	6.468	1.435	12.88	5.145	6.158	5.699	6.075	0.001644	0.009948	25.36	166.9	0.5447	0.566	1.125	77.91	50.38	0.2849	4	0.4895	0.6958	0.4662	0.1107	0.928	0.7925	0.552	0.8778	0.5001	239	1	1141	90	2	2282	15020	924.3	17480	97160	11500	193400	463	14050	512.9
Burkholderia multivorans ATCC 17616 (	0.5487	0.6137	0.285	1.04e-05	1.882	3.882	7.712	6.459	1.45	12.86	5.115	6.142	5.599	6.06	0.001668	0.01008	25.22	166.6	0.5297	0.5685	1.171	78.05	50.31	0.285	4	0.4934	0.6943	0.4659	0.1119	0.9274	0.7889	0.5513	0.8635	0.4994	233.5	1	1128	89.5	2	2257	14910	906.3	17030	96290	11480	191700	457.8	13860	501.1
Burkholderia phymatum	0.5554	0.6061	0.3031	1.003e-05	1.861	3.879	7.657	6.4	1.467	12.74	5.086	6.104	5.634	6.028	0.00168	0.01025	25.77	158.2	0.5195	0.6134	1.085	73.21	52.14	0.3031	4	0.4969	0.6916	0.4661	0.1143	0.9276	0.7914	0.5492	0.8767	0.4969	224	1	1108	86	2	2216	13610	868.9	16490	87080	10720	173300	437.4	13530	484.5
Burkholderia phytofirmans	0.5455	0.6138	0.2845	1.078e-05	1.897	3.893	7.671	6.449	1.484	12.84	5.087	6.12	5.652	6.042	0.001703	0.01031	25.03	166.9	0.5322	0.5753	1.276	78.94	50.63	0.2845	4	0.4974	0.6924	0.4654	0.1148	0.9264	0.7856	0.5503	0.8728	0.4978	227	1	1114	89	2	2228	14860	883.7	16580	95820	11630	190800	452.8	13640	503.1
Burkholderia pseudomallei	0.5509	0.622	0.286	8.599e-06	1.873	3.949	7.8	6.523	1.432	12.99	5.188	6.206	5.85	6.121	0.001516	0.009542	26.45	173.3	0.5629	0.5621	1.112	80.76	51.99	0.286	4	0.4953	0.6954	0.4665	0.1095	0.9287	0.7929	0.5506	0.8935	0.4998	251	1	1236	93.5	2	2471	16200	991.1	18580	105700	12390	210400	482.5	15340	546.8
Burkholderia sp. 383	0.5287	0.6115	0.2723	9.03e-06	1.972	3.95	7.801	6.565	1.629	13.07	5.284	6.227	5.79	6.141	0.001555	0.01023	26.14	189.3	0.5467	0.5346	1.797	93.34	51.32	0.2723	6	0.4952	0.6952	0.4635	0.1235	0.9228	0.8006	0.5507	0.8773	0.5	252	1	1268	97	3	2536	18370	995.5	18610	120600	15170	240100	512.5	15790	561.7
Burkholderia thailandensis	0.5478	0.6281	0.2832	8.703e-06	1.884	3.95	7.809	6.53	1.45	13	5.133	6.214	5.884	6.131	0.001522	0.009614	26.34	175.3	0.5642	0.5573	1.184	82.26	51.83	0.2832	4	0.4949	0.6959	0.4662	0.1107	0.9281	0.7831	0.5512	0.8977	0.5005	253	1	1238	94	2	2476	16470	999.5	18650	107600	12680	214200	482.5	15390	553.1
Burkholderia vietnamiensis	0.5455	0.6138	0.2845	1.078e-05	1.897	3.893	7.671	6.449	1.484	12.84	5.087	6.12	5.652	6.042	0.001703	0.01031	25.03	166.9	0.5322	0.5753	1.276	78.94	50.63	0.2845	4	0.4974	0.6924	0.4654	0.1148	0.9264	0.7856	0.5503	0.8728	0.4978	227	1	1114	89	2	2228	14860	883.7	16580	95820	11630	190800	452.8	13640	503.1
Burkholderia xenovorans	0.5476	0.628	0.2836	7.977e-06	1.886	3.992	7.77	6.56	1.453	13.06	5.239	6.23	5.854	6.146	0.001459	0.00943	26.94	179.2	0.5542	0.5524	1.199	84.21	52.48	0.2836	4	0.5023	0.6908	0.4662	0.1105	0.9283	0.7955	0.5495	0.889	0.4997	247	1	1293	96	2	2586	17200	986.1	18890	112900	13250	224700	502.9	16110	562
Caenorhabditis briggsae	0.5389	0.6098	0.3039	2.814e-05	1.923	3.598	6.941	6.038	1.582	12	4.76	5.768	5.431	5.671	0.002861	0.01419	20.06	126.9	0.5696	0.6658	1.491	60.9	43.94	0.3039	4	0.5084	0.6855	0.4625	0.1306	0.9194	0.7847	0.5551	0.8954	0.4921	135	1	672	67	3	1344	8502	485.8	7753	51330	6995	102000	318.9	7753	363.9
Caenorhabditis elegans (nematode)	0.5268	0.6359	0.2829	2.675e-05	1.969	3.737	7.154	6.141	1.609	12.21	4.835	5.837	5.548	5.737	0.002724	0.01384	20.08	139.8	0.5995	0.608	1.781	68.81	43.17	0.2829	4	0.5123	0.6899	0.4618	0.1306	0.9183	0.7836	0.556	0.8993	0.4945	157	1	723	72	3	1446	10070	586.7	9464	61820	8224	122900	348.1	8441	399.5
Caldicellulosiruptor saccharolyticus	0.5904	0.6414	0.3618	2.529e-05	1.745	3.647	7.02	5.86	1.363	11.64	4.763	5.639	5.221	5.555	0.002818	0.01306	20.98	101.2	0.5542	0.775	0.588	43.19	44.95	0.3618	4	0.5108	0.6851	0.4672	0.1161	0.9283	0.8097	0.5488	0.8876	0.4884	141	1	619	59	2	1238	5970	514.2	8530	34980	4664	69510	281	6981	308.1
Caldivirga maquilingensis	0.6001	0.6555	0.3675	1.93e-05	1.706	3.754	6.97	5.936	1.28	11.8	4.829	5.752	5.422	5.682	0.002455	0.01177	22.42	104.1	0.5073	0.799	0.4	43.06	48.74	0.3675	4	0.5281	0.6818	0.4691	0.1077	0.932	0.811	0.5509	0.9106	0.4915	138	1	695	62	2	1390	6452	518	8329	38300	4839	76100	299.4	7995	336.1
Campylobacter concisus 13826	0.6134	0.6869	0.3916	2.195e-05	1.671	3.719	7.044	5.814	1.26	11.55	4.721	5.631	5.223	5.577	0.002674	0.0122	21.93	93.58	0.4625	0.8515	0.32	37.58	47.68	0.3916	4	0.518	0.6871	0.4696	0.1082	0.9328	0.8094	0.5474	0.8955	0.4888	145	1	625	57	2	1250	5334	539.2	8594	31010	4022	61600	269.1	7039	297.7
Campylobacter curvus	0.604	0.688	0.375	1.497e-05	1.701	3.853	7.252	6.002	1.291	11.93	4.819	5.79	5.588	5.733	0.002181	0.01113	24	108.9	0.5309	0.7971	0.4051	44.86	51.02	0.375	4	0.5206	0.6843	0.4693	0.1074	0.9329	0.8001	0.5459	0.9278	0.4902	169	1	780	65	2	1560	7076	651.1	11230	42470	5370	84420	313.2	9033	363.2
Campylobacter fetus	0.5906	0.6515	0.3538	1.522e-05	1.743	3.807	7.289	6.065	1.336	12.06	4.949	5.827	5.514	5.762	0.002162	0.01125	23.71	116.8	0.5223	0.7344	0.5459	49.76	49.21	0.3538	4	0.5121	0.6855	0.4682	0.1099	0.931	0.8131	0.5469	0.9057	0.4921	173	1	806	68	2	1612	7940	658.6	11580	48160	6085	95760	336.6	9393	374.9
Campylobacter hominis ATCC BAA-381	0.6051	0.6644	0.3781	1.765e-05	1.699	3.734	7.228	5.933	1.297	11.79	4.908	5.722	5.389	5.665	0.002376	0.01164	23.06	103.6	0.5009	0.8027	0.4056	42.61	48.97	0.3781	4	0.5069	0.6863	0.469	0.1091	0.9323	0.8242	0.5459	0.9051	0.4897	165	1	715	62	2	1430	6424	616.1	10700	38110	4904	75750	304.3	8182	334.1
Campylobacter jejuni	0.6133	0.6593	0.3909	1.515e-05	1.672	3.82	7.205	5.934	1.259	11.79	4.817	5.742	5.268	5.689	0.00222	0.01109	24.03	101.5	0.4786	0.8233	0.3198	40.55	51.05	0.3909	4	0.5198	0.6827	0.4702	0.106	0.9344	0.807	0.5451	0.8955	0.4897	163	1	750	62	2	1500	6296	622.6	10920	37360	4763	74250	298.6	8614	333.7
Campylobacter lari	0.61	0.6702	0.3872	2.642e-05	1.682	3.543	6.965	5.761	1.279	11.44	4.556	5.57	5.195	5.509	0.002925	0.01287	20.91	90.84	0.4447	0.8418	0.3583	36.84	45.45	0.3872	4	0.4992	0.6874	0.4689	0.1108	0.9314	0.7881	0.5478	0.8985	0.4881	137	1	575	55	2	1150	4996	485.4	7815	28780	3797	57180	250.6	6405	285.7
Candida albicans	0.5747	0.6441	0.3495	2.888e-05	1.796	3.699	6.787	5.858	1.448	11.64	4.692	5.625	5.315	5.549	0.003003	0.01397	20.27	104.2	0.5159	0.7779	0.8328	46.17	45.12	0.3495	4	0.5337	0.6808	0.4654	0.1233	0.9246	0.7976	0.5502	0.9035	0.4877	122	1	598	59	2	1196	6146	451.3	6808	36000	4954	71520	276.8	6727	313.6
Candida glabrata	0.5729	0.6339	0.3443	2.479e-05	1.8	3.689	7.102	5.93	1.442	11.78	4.835	5.699	5.426	5.623	0.002765	0.01334	21	109.8	0.5082	0.7509	0.8387	48.81	45.81	0.3443	4	0.5096	0.6886	0.4657	0.1213	0.9254	0.812	0.5509	0.9113	0.4902	151	1	651	62	2	1302	6808	557	9034	40370	5452	80220	299.8	7421	336.4
Candidatus Amoebophilus asiaticus	0.5753	0.6278	0.3427	0.0001338	1.791	3.112	5.607	5.335	1.407	10.58	4.375	5.106	4.9	4.991	0.006375	0.02029	13.71	71.66	0.4941	0.8146	0.7829	31.66	32.59	0.3427	3	0.5408	0.6692	0.4631	0.1318	0.9184	0.8167	0.559	0.9146	0.4807	54	1	281	41	2	562	2938	168.1	1867	15670	2308	31090	179.4	2870	200.9
Candidatus Azobacteroides pseudotrichonymphae	0.6029	0.646	0.3725	3.761e-05	1.699	3.32	6.491	5.682	1.28	11.28	4.532	5.493	5.21	5.416	0.003439	0.01398	19	86.65	0.4605	0.8446	0.3846	35.65	43.08	0.3725	4	0.4997	0.6814	0.4681	0.1126	0.9295	0.795	0.5521	0.9139	0.4866	100	1	494	52	2	988	4506	332	4784	25600	3395	50840	235.7	5427	270.9
Candidatus Blochmannia floridanus	0.5996	0.6345	0.3723	3.517e-05	1.713	3.609	6.778	5.707	1.318	11.33	4.57	5.506	5.195	5.439	0.003338	0.01397	19.36	89.06	0.4584	0.8215	0.4561	37.06	42.72	0.3723	4	0.5217	0.68	0.4676	0.1153	0.9287	0.7978	0.5504	0.9069	0.488	121	1	513	53	2	1026	4720	436.7	6792	26940	3632	53500	242.2	5649	275.3
Candidatus Desulforudis audaxviator	0.6041	0.6595	0.3751	2.932e-05	1.697	3.51	6.869	5.762	1.28	11.45	4.774	5.57	5.236	5.49	0.003047	0.01315	20.25	91.64	0.5734	0.8242	0.3842	37.64	44.51	0.3751	4	0.5014	0.6851	0.4685	0.111	0.9306	0.8258	0.5504	0.9057	0.4877	128	1	557	55	2	1114	5040	449.3	7164	29040	3802	57690	262.6	6205	288
Candidatus Hamiltonella defensa	0.6033	0.6378	0.3827	3.763e-05	1.704	3.494	6.33	5.651	1.329	11.22	4.594	5.455	5.251	5.374	0.003492	0.01437	19.14	85.22	0.4686	0.8408	0.4549	35.22	42.04	0.3827	4	0.537	0.6694	0.4676	0.1175	0.9284	0.8098	0.5493	0.9256	0.4856	91	1	488	51	2	976	4346	318	4450	24560	3390	48760	234.3	5324	267.8
Candidatus Korarchaeum cryptofilum	0.6152	0.6894	0.4074	2.429e-05	1.673	3.785	6.751	5.732	1.314	11.38	4.736	5.55	5.194	5.504	0.00287	0.01294	21.59	88.67	0.4461	0.9336	0.3945	35.67	49.48	0.4074	3	0.55	0.6718	0.4689	0.1145	0.9312	0.823	0.5448	0.9026	0.4835	118	1	583	54	2	1166	4788	446.6	7156	27450	3762	54510	255.7	6472	280.5
Candidatus Liberibacter asiaticus	0.5959	0.6438	0.3698	4.576e-05	1.725	3.442	6.263	5.623	1.343	11.16	4.616	5.419	5.334	5.329	0.003808	0.0151	18.12	84.52	0.5119	0.8204	0.5121	35.52	40.2	0.3698	4	0.5356	0.6699	0.4668	0.1193	0.9267	0.8179	0.5516	0.945	0.4857	86	1	453	50	2	906	4226	296	4083	23760	3290	47170	230.8	4909	266.7
Candidatus Methanoregula boonei	0.6211	0.6981	0.4087	2.762e-05	1.649	3.468	6.708	5.682	1.253	11.28	4.532	5.52	5.364	5.458	0.003043	0.01299	20.85	84.12	0.4647	0.9276	0.2841	33.12	47.31	0.4087	4	0.5076	0.6781	0.4698	0.1102	0.9327	0.795	0.5475	0.9409	0.4846	114	1	542	52	2	1084	4374	395.4	6372	24850	3323	49340	235.7	5983	278.9
Candidatus Methanosphaerula palustris	0.6421	0.7026	0.4424	2.462e-05	1.591	3.535	6.754	5.628	1.173	11.17	4.521	5.485	5.309	5.427	0.002935	0.01231	21.68	77.96	0.4674	1.001	0.1513	28.96	49.04	0.4424	3	0.5136	0.6723	0.4718	0.1042	0.9364	0.8011	0.544	0.9406	0.482	118	1	542	50	2	1084	3898	417.1	7139	21940	2874	43540	226.1	5946	265.4
Candidatus Pelagibacter ubique	0.5675	0.6212	0.3224	1.67e-05	1.822	3.8	7.225	6.144	1.433	12.22	5.051	5.862	5.496	5.794	0.002211	0.01174	22.89	129.3	0.4758	0.6776	0.8932	58.33	48.11	0.3224	4	0.5152	0.6809	0.466	0.1163	0.927	0.8187	0.5486	0.8908	0.4928	166	1	824	72	2	1648	9312	630.7	11290	57220	7326	113800	363.7	9661	395.7
Candidatus Phytoplasma australiense	0.6128	0.6719	0.4118	0.002157	1.68	1.936	3.925	4.149	1.344	8.155	3.128	4.005	3.837	3.803	0.02666	0.04248	7	28.56	0.8194	1.17	0.4444	11.56	19.89	0.4118	3	0.4841	0.6403	0.4607	0.1628	0.9056	0.7501	0.5739	0.9201	0.4482	16	1	63	18	2	126	514	30.98	274.7	2133	411.3	4192	56.3	504.6	69.06
Candidatus Protochlamydia amoebophila	0.5917	0.6398	0.3621	3.882e-05	1.739	3.571	6.38	5.706	1.355	11.33	4.683	5.484	5.081	5.406	0.003486	0.0145	18.83	90.45	0.4756	0.8026	0.5611	38.45	41.74	0.3621	4	0.5447	0.6682	0.4666	0.1186	0.9268	0.8176	0.5505	0.8871	0.4865	94	1	499	53	2	998	4794	335.6	4772	27350	3735	54330	248.2	5473	269.3
Candidatus Ruthia magnifica	0.6039	0.6588	0.3822	2.407e-05	1.703	3.699	6.938	5.811	1.323	11.54	4.762	5.605	5.197	5.546	0.002792	0.01278	21.4	95.37	0.46	0.8296	0.4459	39.37	46.46	0.3822	4	0.5227	0.6805	0.4683	0.1137	0.9304	0.8165	0.5467	0.8909	0.4877	135	1	610	57	2	1220	5436	499.3	8139	31590	4224	62760	271.5	6838	296.2
Candidatus Sulcia muelleri SMDSEM	0.7153	0.7324	0.5933	0.0001555	1.437	2.976	4.336	4.622	1.129	9.128	3.319	4.526	4.294	4.453	0.008071	0.01899	14.24	34.48	0.4227	1.553	0.1011	10.48	37.28	0.5933	3	0.6674	0.5872	0.474	0.1224	0.936	0.7147	0.534	0.9246	0.4514	22	1	178	25	2	356	862	65.48	724	3984	677.5	7868	82.98	1611	107.3
Candidatus Vesicomyosocius okutanii	0.6028	0.652	0.3793	2.297e-05	1.705	3.711	7.09	5.837	1.319	11.6	4.744	5.631	5.287	5.568	0.002719	0.01259	21.62	97.17	0.4695	0.8191	0.4434	40.17	46.69	0.3793	4	0.5141	0.6853	0.4684	0.1128	0.9306	0.8098	0.5471	0.9025	0.4883	149	1	627	58	2	1254	5636	553	9224	32900	4359	65360	275.1	7061	306.6
Canis familiaris (dog)	0.5012	0.6312	0.2586	2.977e-05	2.082	3.736	7.179	6.213	1.753	12.36	4.899	5.883	5.496	5.773	0.002826	0.01463	19.39	156.2	0.5093	0.5509	2.638	81.18	41.32	0.2586	6	0.5102	0.691	0.459	0.1405	0.913	0.7841	0.5589	0.8797	0.4969	160	1	737	76	3	1474	11870	597.7	9627	73750	9991	146700	372.3	8671	417.7
Capnocytophaga ochracea	0.5751	0.6233	0.3319	2.134e-05	1.788	3.744	7.274	6.023	1.378	11.97	4.866	5.792	5.434	5.707	0.002511	0.01231	21.58	116.2	0.5354	0.7063	0.7219	51.21	45.91	0.3319	4	0.5047	0.693	0.4667	0.1142	0.9278	0.8051	0.5529	0.8991	0.4935	171	1	712	66	2	1424	7670	640.2	10500	46200	5912	91830	321.2	8248	358.7
Carboxydothermus hydrogenoformans	0.5857	0.65	0.3529	1.461e-05	1.761	3.884	7.052	6.084	1.382	12.1	5.016	5.84	5.525	5.775	0.002127	0.01136	24	119.8	0.5455	0.74	0.6473	51.77	50.32	0.3529	4	0.5379	0.6735	0.4676	0.1133	0.9298	0.8211	0.5461	0.9045	0.491	149	1	828	69	2	1656	8264	578.6	10010	50280	6486	99980	346.1	9670	381.2
Catenulispora acidiphila	0.5615	0.6367	0.3142	1.132e-05	1.838	3.867	7.578	6.315	1.442	12.56	5.036	6.039	5.537	5.96	0.001806	0.01061	25.14	147.1	0.5627	0.6444	0.9705	67.06	51.56	0.3142	4	0.5004	0.6893	0.4664	0.1139	0.9279	0.7943	0.5494	0.8734	0.4955	212	1	1018	81	2	2036	11910	819.8	15460	75230	9347	149700	407.9	12290	448.5
Caulobacter crescentus NA1000	0.5595	0.6303	0.3058	1.065e-05	1.845	3.895	7.642	6.368	1.436	12.67	5.252	6.081	5.829	6.009	0.001731	0.0103	25.38	153.1	0.5091	0.6193	0.985	70.12	51.4	0.3058	4	0.4997	0.6914	0.4665	0.1125	0.9283	0.8216	0.5499	0.9119	0.4976	222	1	1066	84	2	2132	12860	864.6	16240	81900	10010	163000	441.2	12960	489.7
Caulobacter sp. K31	0.5464	0.6114	0.2908	1.103e-05	1.894	3.975	7.626	6.416	1.497	12.77	5.089	6.099	5.677	6.02	0.001741	0.01052	25.01	162.9	0.5217	0.5889	1.27	76.87	50.64	0.2908	4	0.5095	0.6891	0.4653	0.1163	0.926	0.7898	0.5501	0.8811	0.4973	223	1	1088	87	2	2176	14170	886.4	16370	90920	11200	181000	442.7	13270	493.9
Cellvibrio japonicus	0.5678	0.6399	0.3242	1.547e-05	1.814	3.794	7.444	6.167	1.418	12.26	5.059	5.92	5.49	5.832	0.002129	0.01146	23.34	130.6	0.563	0.6693	0.8521	58.6	48.19	0.3242	4	0.4997	0.6905	0.4665	0.1147	0.9277	0.8174	0.5515	0.8869	0.4951	193	1	852	73	2	1704	9534	732.2	13100	58790	7451	116900	369.3	10090	400.7
Chitinophaga pinensis	0.5645	0.602	0.3157	1.514e-05	1.827	3.844	7.402	6.205	1.424	12.34	4.936	5.935	5.575	5.862	0.002086	0.01133	23.36	135.2	0.4656	0.6613	0.9041	61.2	48.93	0.3157	4	0.5088	0.6894	0.4663	0.1145	0.9275	0.7924	0.5508	0.8951	0.4951	188	1	876	75	2	1752	10140	722.6	12640	62920	7906	125200	370.2	10400	418.1
Chlamydia muridarum	0.5906	0.618	0.3584	8.531e-05	1.741	3.14	6.005	5.438	1.35	10.79	4.371	5.225	4.971	5.143	0.005136	0.01764	15.41	74.86	0.4263	0.8245	0.5546	31.86	35.45	0.3584	4	0.5073	0.6768	0.4654	0.124	0.9234	0.8007	0.5556	0.9105	0.4848	73	1	339	44	2	678	3294	229.2	2816	17910	2554	35540	192.3	3543	218.7
Chlamydia trachomatis	0.5885	0.6148	0.3541	9.845e-05	1.75	3.072	5.894	5.405	1.371	10.72	4.092	5.187	4.908	5.102	0.005495	0.01837	14.84	73.63	0.4434	0.8095	0.6039	31.63	34	0.3541	4	0.5062	0.6737	0.4646	0.1276	0.9217	0.7588	0.5552	0.9046	0.4853	67	1	319	43	2	638	3166	208	2499	17110	2464	33950	175.5	3309	211.1
Chlamydomonas reinhardtii	0.561	0.6762	0.3187	2.199e-05	1.839	3.795	7.254	6.064	1.453	12.05	4.979	5.812	5.543	5.719	0.002533	0.01271	21.35	123.2	0.6452	0.6997	0.989	56.21	46.88	0.3187	4	0.5128	0.6871	0.4653	0.1195	0.925	0.8179	0.5533	0.9106	0.4914	169	1	726	68	2	1452	8378	641.4	10930	50800	6618	101000	338.6	8439	376.9
Chlamydophila caviae	0.5936	0.622	0.3636	7.413e-05	1.732	3.231	6.173	5.47	1.344	10.86	4.447	5.26	5.047	5.183	0.004812	0.01703	16	76.22	0.427	0.8293	0.5278	32.22	36.49	0.3636	4	0.5082	0.6779	0.4658	0.1227	0.9244	0.8097	0.5541	0.9191	0.4852	82	1	360	45	2	720	3430	264.9	3401	18760	2661	37240	200.1	3787	227.1
Chlamydophila felis	0.5936	0.622	0.3636	7.413e-05	1.732	3.231	6.173	5.47	1.344	10.86	4.447	5.26	5.047	5.183	0.004812	0.01703	16	76.22	0.427	0.8293	0.5278	32.22	36.49	0.3636	4	0.5082	0.6779	0.4658	0.1227	0.9244	0.8097	0.5541	0.9191	0.4852	82	1	360	45	2	720	3430	264.9	3401	18760	2661	37240	200.1	3787	227.1
Chlamydophila pneumoniae	0.5936	0.622	0.3636	7.413e-05	1.732	3.231	6.173	5.47	1.344	10.86	4.447	5.26	5.047	5.183	0.004812	0.01703	16	76.22	0.427	0.8293	0.5278	32.22	36.49	0.3636	4	0.5082	0.6779	0.4658	0.1227	0.9244	0.8097	0.5541	0.9191	0.4852	82	1	360	45	2	720	3430	264.9	3401	18760	2661	37240	200.1	3787	227.1
Chlorobaculum parvum NCIB 8327	0.5934	0.6574	0.3582	1.75e-05	1.733	3.869	7.088	6.001	1.324	11.93	4.895	5.777	5.588	5.69	0.002326	0.01163	22.92	110.9	0.5387	0.7673	0.5074	46.89	49.11	0.3582	4	0.5338	0.6783	0.4683	0.1101	0.9309	0.8128	0.5481	0.9278	0.4888	152	1	745	65	2	1490	7208	588.1	9917	43260	5508	85990	318.2	8608	363.2
Chlorobaculum tepidum	0.5906	0.6554	0.3545	1.347e-05	1.743	3.962	7.254	6.107	1.338	12.14	5.058	5.87	5.554	5.784	0.002036	0.01092	24.46	120.3	0.5243	0.7354	0.5491	51.26	50.74	0.3545	4	0.5347	0.6778	0.4684	0.1093	0.9314	0.8252	0.5465	0.9062	0.4904	170	1	856	70	2	1712	8418	673.5	12080	51410	6461	102200	354.1	10050	388.8
Chlorobium chlorochromatii	0.5922	0.6618	0.3575	2.137e-05	1.738	3.823	6.903	5.932	1.335	11.79	4.617	5.7	5.535	5.614	0.002571	0.0123	21.81	106	0.5549	0.7705	0.5325	45	47	0.3575	4	0.5411	0.6754	0.4678	0.1123	0.9298	0.7755	0.5481	0.9296	0.4878	134	1	676	62	2	1352	6572	512.3	8235	38990	5049	77490	286.3	7707	343.2
Chlorobium limicola	0.603	0.6454	0.3755	1.493e-05	1.703	3.891	7.296	6.002	1.301	11.93	4.788	5.793	5.592	5.723	0.002181	0.01116	24.03	109	0.4746	0.8058	0.42	45.02	51.57	0.3755	4	0.5234	0.6815	0.4692	0.1082	0.9327	0.795	0.546	0.9285	0.4887	173	1	781	65	2	1562	7086	673.2	12180	42530	5413	84530	311.2	9048	363.5
Chlorobium phaeobacteroides	0.594	0.6511	0.3569	1.717e-05	1.729	3.8	7.219	6.013	1.309	11.95	4.852	5.792	5.531	5.708	0.002296	0.01148	23.02	111.5	0.5399	0.7628	0.4798	47.01	49.19	0.3569	4	0.5166	0.6826	0.4685	0.1087	0.9314	0.8044	0.5487	0.9168	0.4898	164.5	1	754	65.5	2	1508	7308	625.2	11070	43950	5533	87380	317.8	8737	362.3
Chlorobium vibrioformis	0.5887	0.6588	0.3522	2.248e-05	1.748	3.814	6.884	5.932	1.345	11.79	4.698	5.697	5.478	5.604	0.002625	0.01247	21.48	106.6	0.5741	0.7589	0.5706	45.65	46.29	0.3522	4	0.5415	0.6759	0.4674	0.1132	0.9291	0.7891	0.5489	0.9201	0.4879	132	1	666	62	2	1332	6612	503.5	8013	39220	5087	77960	291.3	7589	339.7
Chloroflexus aggregans	0.5739	0.6227	0.3294	1.062e-05	1.796	3.843	7.558	6.28	1.395	12.49	5.14	6.016	5.668	5.946	0.00177	0.01034	25.7	140.1	0.4993	0.6809	0.7645	62.13	53.11	0.3294	4	0.4995	0.6898	0.4675	0.1108	0.93	0.8154	0.5475	0.8991	0.4941	207	1	1015	79	2	2030	11070	795.5	15010	69520	8598	138300	406.1	12210	447.7
Chloroflexus aurantiacus	0.5749	0.6339	0.325	9.963e-06	1.79	3.852	7.679	6.318	1.365	12.57	5.136	6.057	5.793	5.976	0.0017	0.01	26	143.2	0.5575	0.6546	0.7085	63.21	52.37	0.325	4	0.4926	0.6954	0.4679	0.1078	0.931	0.81	0.5486	0.9138	0.4959	226	1	1053	81	2	2106	11600	870.5	16200	73290	8845	145800	416	12760	469.3
Chloroflexus sp. Y-400-fl	0.5694	0.6233	0.3186	1.018e-05	1.811	3.869	7.594	6.334	1.393	12.6	5.225	6.056	5.745	5.981	0.001711	0.01013	25.8	146.7	0.522	0.6483	0.811	65.66	52.51	0.3186	4	0.5002	0.6914	0.4673	0.1097	0.9299	0.8218	0.5482	0.9036	0.4955	213	1	1058	82	2	2116	12030	824.1	15380	76170	9255	151600	428.4	12810	471.1
Chloroherpeton thalassium	0.5985	0.6477	0.3686	1.694e-05	1.717	3.905	6.997	5.979	1.318	11.88	4.799	5.764	5.57	5.69	0.002311	0.01156	23.22	108.2	0.4904	0.7932	0.463	45.16	49.97	0.3686	4	0.5461	0.6735	0.4687	0.1101	0.9316	0.7998	0.547	0.9284	0.4887	142	2	743	64	2	1486	6922	554.5	9383	41390	5316	82260	307.1	8566	356.5
Chromobacterium violaceum	0.5515	0.6399	0.2936	9.245e-06	1.872	3.946	7.726	6.467	1.456	12.87	5.257	6.166	5.691	6.081	0.001592	0.009914	26.13	166.6	0.5659	0.5778	1.131	77.64	51.42	0.2936	4	0.4999	0.6925	0.4662	0.1123	0.9279	0.8099	0.5505	0.8767	0.4995	238	1	1176	90	2	2352	15000	939.2	17640	97000	11660	193100	473.2	14500	512.2
Chromohalobacter salexigens	0.5565	0.6397	0.3085	1.27e-05	1.857	3.81	7.518	6.296	1.473	12.53	5.205	6.013	5.6	5.934	0.001905	0.01099	24.38	146.7	0.5347	0.6345	1.075	67.72	50.12	0.3085	4	0.4966	0.6902	0.4657	0.1166	0.9266	0.8233	0.5501	0.8858	0.4957	204	1	975	80	2	1950	11740	777.2	14290	73900	9308	147000	416.4	11720	448
Ciona intestinalis (sea squirt)	0.5409	0.6214	0.3114	2.769e-05	1.916	3.604	6.938	6.016	1.584	11.96	4.846	5.757	5.556	5.665	0.002868	0.01431	20.24	124.5	0.4745	0.6844	1.458	59.52	44.48	0.3114	4	0.5093	0.6854	0.4626	0.1313	0.9193	0.8017	0.5544	0.9191	0.4918	135	2	668	66	3	1336	8218	486.5	7729	49440	6795	98250	319.8	7691	366.7
Citrobacter koseri ATCC BAA-895	0.5636	0.6414	0.3155	1.171e-05	1.83	3.868	7.596	6.298	1.429	12.53	5.196	6.03	5.665	5.947	0.001836	0.01064	24.93	144.6	0.5346	0.6408	0.9228	65.58	50.62	0.3155	4	0.4993	0.69	0.4666	0.1132	0.9283	0.822	0.5501	0.8961	0.4962	215	1	997	80	2	1994	11570	831.7	15650	72840	9034	144900	415.7	12020	453.2
Clavibacter michiganensis	0.573	0.6449	0.3408	1.374e-05	1.801	3.86	7.398	6.153	1.439	12.24	4.978	5.911	5.611	5.839	0.002048	0.01138	24.34	128.9	0.524	0.7084	0.8368	57.36	50.56	0.3408	4	0.5112	0.685	0.4667	0.1167	0.9279	0.8058	0.5482	0.908	0.4932	187.5	1	883	72.5	2	1766	9369	723.9	13210	57720	7483	114800	361.1	10440	407.1
Clostridium acetobutylicum	0.5781	0.6485	0.3337	1.47e-05	1.778	3.788	7.423	6.148	1.368	12.23	5.022	5.917	5.659	5.841	0.002085	0.01112	23.69	126.2	0.5556	0.6792	0.6706	55.25	48.22	0.3337	4	0.501	0.6917	0.4676	0.111	0.9298	0.814	0.5511	0.9173	0.4966	189	1	853	72	2	1706	9090	716	12630	55890	6993	111100	361.6	10090	407.5
Clostridium beijerinckii	0.5825	0.6451	0.335	1.613e-05	1.762	3.769	7.412	6.109	1.326	12.15	4.906	5.883	5.622	5.799	0.002178	0.0112	23.11	121.6	0.5643	0.7006	0.5785	52.57	48.34	0.335	4	0.4988	0.692	0.468	0.1084	0.9305	0.8004	0.5519	0.9172	0.4946	188	1	809	70	2	1618	8510	708.5	12420	51990	6405	103400	343.4	9519	393.5
Clostridium botulinum	0.5881	0.6607	0.3552	1.929e-05	1.749	3.696	7.209	5.998	1.371	11.92	4.851	5.769	5.499	5.702	0.002443	0.01208	22.38	111.6	0.5256	0.7545	0.5963	47.63	47.53	0.3552	4	0.5035	0.6889	0.4676	0.1143	0.9294	0.8086	0.5499	0.9131	0.4922	162	1	717	65	2	1434	7256	598.7	10180	43520	5738	86520	315.2	8273	352
Clostridium cellulolyticum	0.6102	0.6678	0.3848	2.168e-05	1.679	3.669	7.049	5.839	1.258	11.6	4.662	5.652	5.06	5.574	0.002641	0.01213	21.93	95.72	0.5755	0.8191	0.3333	38.72	46.69	0.3848	3	0.5118	0.6848	0.4694	0.1076	0.9326	0.7958	0.5481	0.8638	0.4888	144	1	636	58	2	1272	5552	528.4	8839	32420	4159	64410	270.4	7190	293.5
Clostridium difficile	0.6016	0.6833	0.3728	1.85e-05	1.707	3.709	7.111	5.934	1.301	11.79	4.837	5.733	5.49	5.659	0.002421	0.01178	22.74	104.1	0.5571	0.8001	0.4255	43.1	48.81	0.3728	4	0.5124	0.6832	0.4689	0.1095	0.9318	0.8123	0.548	0.9221	0.4894	151	1	705	62	2	1410	6454	560.1	9671	38300	4922	76110	299.9	8083	340.4
Clostridium kluyveri	0.5855	0.6557	0.3536	1.77e-05	1.759	3.727	7.307	6.018	1.384	11.96	4.859	5.796	5.447	5.725	0.002337	0.01189	22.94	114.4	0.5367	0.7454	0.64	49.42	48.32	0.3536	4	0.5011	0.6882	0.4674	0.1147	0.9291	0.8043	0.5488	0.9017	0.492	174	1	758.5	66	2	1517	7585	649.1	11570	45740	5965	90920	320.8	8803	359.5
Clostridium novyi	0.606	0.6714	0.3973	1.627e-05	1.701	3.744	7.15	5.906	1.368	11.74	4.775	5.717	5.435	5.662	0.002339	0.01187	23.84	102	0.5132	0.8486	0.4924	42.03	50.92	0.3973	4	0.5145	0.6795	0.4686	0.1155	0.9311	0.805	0.5442	0.9163	0.4881	155	1	727	61	2	1454	6224	580.3	10520	36760	5005	73040	291.2	8312	331.5
Clostridium perfringens	0.5739	0.6204	0.3312	2.289e-05	1.792	3.667	7.149	6.001	1.393	11.93	4.846	5.774	5.422	5.693	0.002598	0.01257	21.2	114.7	0.5434	0.6937	0.7431	50.68	44.4	0.3312	4	0.504	0.6911	0.4665	0.1161	0.9272	0.8026	0.5537	0.9003	0.4953	155	1	689	65	2	1378	7454	568.4	9301	44730	5795	88900	309.6	7957	352.4
Clostridium phytofermentans	0.5758	0.632	0.3443	2.468e-05	1.792	3.625	7.022	5.929	1.43	11.78	4.797	5.691	5.402	5.6	0.002753	0.0132	21	109.3	0.5667	0.7366	0.7926	48.32	44.94	0.3443	4	0.507	0.6837	0.4659	0.1203	0.9259	0.8056	0.5501	0.9072	0.4894	142	1	651	62	2	1302	6778	514.8	8672	40190	5407	79870	297.4	7410	334.9
Clostridium tetani E88	0.5869	0.6709	0.3565	1.502e-05	1.759	3.813	7.257	6.063	1.391	12.05	4.99	5.826	5.473	5.764	0.002166	0.01149	23.88	117.8	0.5519	0.7524	0.6453	50.82	50.41	0.3565	4	0.5164	0.6814	0.4675	0.1145	0.9296	0.8197	0.5463	0.8991	0.4909	167	1	812	68	2	1624	8012	636.8	11660	48570	6339	96580	339.3	9462	372.2
Clostridium thermocellum	0.5988	0.6792	0.3717	1.759e-05	1.716	3.734	7.216	5.956	1.329	11.84	4.863	5.757	5.541	5.685	0.002364	0.01174	23.05	106.4	0.5891	0.7855	0.4738	44.41	48.7	0.3717	4	0.5087	0.6847	0.4686	0.1114	0.9312	0.8136	0.548	0.9269	0.4908	162	1	726	63	2	1452	6704	604.9	10730	39930	5192	79350	306.4	8359	349.1
Colwellia psychrerythraea	0.5635	0.6405	0.3126	1.09e-05	1.83	3.886	7.607	6.334	1.422	12.6	5.177	6.058	5.674	5.972	0.001763	0.01038	25.32	148.3	0.5565	0.623	0.9152	67.27	50.46	0.3126	4	0.4998	0.6911	0.4668	0.112	0.9287	0.8143	0.5497	0.8925	0.497	219	1	1038	82	2	2076	12160	851	15660	77010	9447	153200	424.5	12580	465.3
Comamonas testosteroni	0.5606	0.612	0.3075	1.045e-05	1.841	3.89	7.633	6.368	1.429	12.67	5.115	6.082	5.718	6.006	0.001717	0.01025	25.52	152.8	0.5228	0.6242	0.9627	69.76	51.81	0.3075	4	0.4999	0.6909	0.4666	0.1119	0.9285	0.8002	0.5497	0.8945	0.4969	220	1	1072	84	2	2144	12830	855.7	16160	81720	9965	162600	429.7	13040	480.3
Coprothermobacter proteolyticus	0.599	0.6744	0.3737	2.991e-05	1.712	3.698	6.617	5.762	1.322	11.44	4.534	5.575	5.245	5.501	0.003086	0.01344	20.18	92.47	0.4573	0.8424	0.4613	38.47	45.49	0.3737	4	0.5464	0.6763	0.468	0.1146	0.9293	0.7842	0.5511	0.9072	0.4873	109	1	555	55	2	1110	5086	403.1	5837	29300	3926	58190	249.3	6188	288.5
Corynebacterium aurimucosum	0.5965	0.6573	0.376	1.604e-05	1.726	3.745	7.242	5.977	1.363	11.88	4.791	5.775	5.39	5.722	0.002277	0.0117	23.69	108.7	0.4666	0.8085	0.5409	45.72	50.94	0.376	4	0.5084	0.6842	0.4683	0.1138	0.9306	0.7985	0.5466	0.8984	0.4902	165	1	758	64	2	1516	6958	617.9	11120	41590	5496	82650	306.6	8755	345
Corynebacterium diphtheriae	0.5852	0.6389	0.3529	1.547e-05	1.759	3.743	7.393	6.065	1.376	12.06	4.94	5.845	5.414	5.769	0.002187	0.01149	23.65	117.8	0.533	0.7436	0.6318	50.82	49.82	0.3529	4	0.4975	0.6876	0.4677	0.1132	0.9297	0.8115	0.5488	0.8894	0.492	184	1	804	68	2	1608	8012	688.8	12750	48590	6270	96600	335.9	9399	368.2
Corynebacterium efficiens	0.5713	0.6489	0.328	1.137e-05	1.803	3.862	7.563	6.262	1.405	12.46	5.104	6.014	5.699	5.936	0.001831	0.01057	25.26	138.8	0.5405	0.671	0.8	61.85	51.67	0.328	4	0.5011	0.6882	0.4672	0.1119	0.9294	0.812	0.5495	0.9066	0.4956	209	1	985	78	2	1970	10830	807.1	15380	67820	8437	134900	398.1	11850	444.5
Corynebacterium glutamicum	0.5773	0.6359	0.333	1.07e-05	1.782	3.774	7.551	6.264	1.362	12.46	5.033	6.023	5.535	5.948	0.001776	0.01021	25.64	137.2	0.5269	0.672	0.6858	60.21	51.77	0.333	4	0.491	0.6899	0.4681	0.108	0.9312	0.8008	0.5492	0.8806	0.4965	206	1	1000	78	2	2000	10700	777.4	14880	67030	8221	133300	394.6	12050	431.7
Corynebacterium jeikeium	0.5835	0.6472	0.3474	1.222e-05	1.763	3.8	7.496	6.168	1.371	12.26	5.027	5.943	5.583	5.87	0.001931	0.01075	25.01	126.9	0.5357	0.7169	0.6353	54.93	51.62	0.3474	4	0.4981	0.6883	0.468	0.111	0.9307	0.8121	0.5486	0.902	0.4942	198	1	913	73	2	1826	9266	752.4	14230	57150	7208	113600	367	10850	407.6
Corynebacterium urealyticum	0.5802	0.6428	0.3441	1.904e-05	1.776	3.68	7.258	6.021	1.389	11.97	4.892	5.784	5.283	5.719	0.002407	0.01213	22.36	115.5	0.5377	0.7371	0.6992	50.45	47.91	0.3441	4	0.4984	0.6885	0.4669	0.1151	0.9282	0.8094	0.5494	0.874	0.4919	167	1	738	66	2	1476	7620	614.6	10810	45880	5960	91210	322.9	8537	348.7
Coxiella burnetii	0.5896	0.6572	0.3577	2.077e-05	1.747	3.658	6.956	5.911	1.375	11.75	4.777	5.706	5.336	5.647	0.002552	0.01225	22.03	105.5	0.4681	0.7787	0.5966	45.51	48.39	0.3577	4	0.5193	0.682	0.4675	0.1152	0.9291	0.8054	0.5492	0.8998	0.4901	137	1	672	61	2	1344	6436	497.3	8111	38020	5053	75560	291.4	7668	328.3
Cronobacter turicensis	0.5611	0.6263	0.3094	1.381e-05	1.837	3.819	7.498	6.262	1.424	12.46	5.094	5.986	5.699	5.901	0.001978	0.01102	23.82	141.5	0.5368	0.6374	0.9494	64.49	49.08	0.3094	4	0.4992	0.6897	0.4663	0.1135	0.9276	0.8105	0.5513	0.9066	0.4958	201	1	929	78	2	1858	11040	767.7	14050	69110	8555	137500	397.4	11120	444.5
Cryptobacterium curtum	0.6066	0.638	0.3929	3.453e-05	1.693	3.426	6.836	5.651	1.33	11.22	4.351	5.482	4.947	5.404	0.003378	0.01413	19.65	84.63	0.4323	0.8847	0.4351	34.63	44.24	0.3929	4	0.4926	0.6876	0.468	0.1175	0.929	0.7671	0.5499	0.872	0.4851	124	1	501	51	2	1002	4316	424.8	6720	24390	3391	48420	221.9	5492	252.3
Cryptococcus neoformans JEC21	0.5787	0.6459	0.3557	1.959e-05	1.783	3.796	7.156	5.975	1.437	11.87	4.809	5.748	5.453	5.675	0.002487	0.01263	22.41	112.3	0.51	0.7674	0.781	49.34	48.34	0.3557	4	0.5197	0.683	0.4664	0.12	0.9268	0.8015	0.5481	0.9088	0.4894	158	1	717	64	2	1434	7190	599.8	10200	42960	5793	85370	307.8	8242	349
Cryptosporidium hominis	0.5705	0.6137	0.3473	0.0001173	1.803	3.155	5.758	5.371	1.46	10.65	4.32	5.197	4.797	5.12	0.006029	0.02006	14.24	73.9	0.4532	0.8571	0.8629	32.9	35.14	0.3473	4	0.5363	0.675	0.463	0.1358	0.9177	0.8012	0.5634	0.8895	0.4864	59	1	299	42	2	598	3104	186.1	2131	16670	2515	33040	181.5	3108	201.5
Cryptosporidium parvum	0.5677	0.6036	0.3453	0.000201	1.812	2.963	5.507	5.188	1.468	10.27	4.132	5.012	4.716	4.916	0.00788	0.02321	12.43	65.24	0.4575	0.8243	0.913	29.24	29.68	0.3453	4	0.5277	0.6716	0.4616	0.1414	0.9143	0.7931	0.5666	0.9052	0.4867	49	1	230	37	2	460	2414	145.2	1619	12520	1955	24800	152.9	2305	174.5
Cupriavidus taiwanensis	0.5297	0.607	0.2764	1.068e-05	1.971	3.909	7.706	6.487	1.639	12.92	5.238	6.155	5.708	6.07	0.001703	0.01078	25.15	179.3	0.5579	0.5521	1.787	88.33	50.24	0.2764	6	0.4971	0.6936	0.4631	0.1258	0.9219	0.8029	0.5507	0.875	0.4986	233	1	1157	92	3	2314	16500	910.9	17030	107000	13720	213100	481.9	14240	525.1
Cyanidioschyzon merolae	0.569	0.6496	0.3383	1.931e-05	1.82	3.882	7.383	6.038	1.478	12.01	4.842	5.778	5.476	5.706	0.002433	0.01262	22.33	120.1	0.5049	0.7372	0.9358	54.12	48.66	0.3383	4	0.5165	0.6864	0.4654	0.122	0.9253	0.7981	0.5479	0.9028	0.4889	183	1	748	67	3	1496	8048	710.4	12770	48600	6535	96620	324.4	8644	366.9
Cyanobacteria Yellowstone	0.572	0.6217	0.3262	1.838e-05	1.8	3.734	7.258	6.096	1.395	12.12	4.945	5.845	5.558	5.751	0.002318	0.01186	22.35	123.3	0.5365	0.6825	0.7752	54.82	46.75	0.3262	4	0.5045	0.6863	0.4666	0.1142	0.9278	0.8082	0.5513	0.9083	0.493	169	1	776.5	69.5	2	1553	8571	631	11080	52250	6643	103900	343.7	9077	386.2
Cyanothece sp. ATCC 51142	0.5509	0.6305	0.3147	1.352e-05	1.893	3.913	7.66	6.249	1.595	12.43	5.221	5.983	5.75	5.894	0.002004	0.01176	24.23	145.8	0.5538	0.654	1.323	68.79	50.36	0.3147	6	0.5012	0.6912	0.4638	0.1271	0.9227	0.8307	0.5497	0.9148	0.4936	224	1	945	78	3	1890	11370	876.5	16610	71060	9581	141400	407.2	11310	448.5
Cyanothece sp. PCC 7424	0.5467	0.6221	0.307	1.394e-05	1.909	3.913	7.66	6.267	1.607	12.47	5.228	5.986	5.765	5.895	0.002018	0.01181	23.95	148.9	0.5465	0.6378	1.41	70.94	49.75	0.307	6	0.5012	0.6912	0.4634	0.1276	0.9221	0.8293	0.5499	0.9146	0.4937	224	1	946	79	3	1892	11770	876.5	16610	73730	9901	146700	413	11320	455.5
Cyanothece sp. PCC 7425	0.5428	0.6255	0.2997	1.588e-05	1.921	3.798	7.57	6.249	1.61	12.43	5.144	5.968	5.708	5.885	0.002135	0.01212	23.08	147.9	0.5274	0.6264	1.473	70.92	48.23	0.2997	6	0.4928	0.6931	0.4631	0.1282	0.9214	0.8185	0.5519	0.9082	0.4955	209	1	900	78	3	1800	11540	793.8	14690	72100	9668	143500	401.3	10740	445.2
Cyanothece sp. PCC 8801	0.5658	0.6393	0.3206	1.523e-05	1.825	3.848	7.573	6.185	1.439	12.3	5.107	5.919	5.784	5.828	0.002107	0.01145	23.41	133.2	0.5385	0.6701	0.9053	60.19	48.92	0.3206	4	0.4988	0.6916	0.4662	0.1161	0.9272	0.8225	0.5502	0.9314	0.4929	210	1	866	74	3	1732	9856	808	14990	60950	7775	121200	378	10250	428
Cyanothece sp. PCC 8802	0.5713	0.6413	0.3243	1.718e-05	1.803	3.783	7.506	6.127	1.393	12.18	5.083	5.87	5.604	5.779	0.002237	0.01164	22.7	126.2	0.548	0.6793	0.7866	56.23	47.55	0.3243	4	0.4949	0.6922	0.4666	0.1135	0.928	0.8265	0.5509	0.9112	0.493	200	1	806	71	2	1612	8962	756.6	13780	54910	6925	109200	360.9	9462	397.9
Cytophaga hutchinsonii	0.5544	0.6359	0.3032	1.216e-05	1.863	3.812	7.521	6.333	1.464	12.6	5.115	6.043	5.589	5.964	0.00185	0.01079	24.56	150.9	0.5495	0.6128	1.098	69.93	49.63	0.3032	4	0.4969	0.6896	0.4658	0.1153	0.9268	0.8046	0.5506	0.8791	0.4974	204	1	1007	82	2	2014	12380	777.7	14450	78370	9723	155900	419.5	12170	458.3
Danio rerio (zebrafish)	0.5012	0.6312	0.2586	2.977e-05	2.082	3.736	7.179	6.213	1.753	12.36	4.899	5.883	5.496	5.773	0.002826	0.01463	19.39	156.2	0.5093	0.5509	2.638	81.18	41.32	0.2586	6	0.5102	0.691	0.459	0.1405	0.913	0.7841	0.5589	0.8797	0.4969	160	1	737	76	3	1474	11870	597.7	9627	73750	9991	146700	372.3	8671	417.7
Debaryomyces hansenii	0.5617	0.6336	0.3308	2.363e-05	1.842	3.806	7.098	5.995	1.497	11.92	4.899	5.734	5.445	5.662	0.002677	0.01336	21.17	117.9	0.4921	0.7135	1.044	53.88	45.66	0.3308	4	0.5251	0.6855	0.4646	0.1245	0.9235	0.8135	0.55	0.9042	0.4909	152	1	688	65	3	1376	7662	578.5	9291	45940	6227	91310	318.4	7890	353.9
Dechloromonas aromatica	0.5634	0.6554	0.3098	8.059e-06	1.832	3.985	7.635	6.452	1.416	12.84	5.355	6.154	5.737	6.078	0.00151	0.009563	27.26	161.2	0.5656	0.6159	0.9151	73.21	54.2	0.3098	4	0.5104	0.6877	0.4672	0.1095	0.9299	0.8269	0.5473	0.8859	0.4968	224	1	1213	89	2	2426	14350	892.5	16780	92570	11090	184200	476.6	14930	510.6
Dehalococcoides ethenogenes	0.6274	0.6846	0.4243	3.116e-05	1.636	3.587	6.588	5.594	1.266	11.1	4.61	5.429	5.314	5.377	0.003279	0.01353	20.37	78.53	0.4458	0.9677	0.2846	30.53	46.45	0.4243	4	0.5343	0.6714	0.4697	0.113	0.9324	0.8211	0.5449	0.9464	0.4821	105	1	499	49	2	998	3848	376.7	5923	21530	2978	42730	225.9	5418	260.4
Dehalococcoides sp. BAV1	0.6274	0.6846	0.4243	3.116e-05	1.636	3.587	6.588	5.594	1.266	11.1	4.61	5.429	5.314	5.377	0.003279	0.01353	20.37	78.53	0.4458	0.9677	0.2846	30.53	46.45	0.4243	4	0.5343	0.6714	0.4697	0.113	0.9324	0.8211	0.5449	0.9464	0.4821	105	1	499	49	2	998	3848	376.7	5923	21530	2978	42730	225.9	5418	260.4
Dehalococcoides sp. CBDB1	0.6274	0.6846	0.4243	3.116e-05	1.636	3.587	6.588	5.594	1.266	11.1	4.61	5.429	5.314	5.377	0.003279	0.01353	20.37	78.53	0.4458	0.9677	0.2846	30.53	46.45	0.4243	4	0.5343	0.6714	0.4697	0.113	0.9324	0.8211	0.5449	0.9464	0.4821	105	1	499	49	2	998	3848	376.7	5923	21530	2978	42730	225.9	5418	260.4
Dehalococcoides sp. VS	0.6271	0.6904	0.4251	4.009e-05	1.639	3.659	6.498	5.502	1.273	10.92	4.404	5.332	4.839	5.281	0.003724	0.01451	19.13	73.74	0.4497	0.9729	0.3	28.74	43.78	0.4251	3	0.552	0.6697	0.4692	0.1155	0.931	0.7974	0.5451	0.876	0.4811	99	1	440	46	2	880	3392	362.3	5413	18660	2635	37040	202.6	4692	222.6
Deinococcus deserti	0.6007	0.6644	0.374	1.343e-05	1.712	3.835	7.264	6.044	1.32	12.02	4.871	5.834	5.305	5.781	0.00207	0.01095	24.69	113	0.4696	0.7942	0.4595	46.99	52.42	0.374	4	0.5181	0.6823	0.4691	0.109	0.9325	0.8031	0.5456	0.8745	0.4908	169	1	827	67	2	1654	7570	648.1	11640	45760	5836	90960	326.4	9649	355.4
Deinococcus geothermalis	0.5699	0.631	0.3225	1.483e-05	1.808	3.737	7.381	6.186	1.4	12.3	4.969	5.928	5.608	5.852	0.002076	0.01122	23.54	132	0.5633	0.6742	0.8083	58.97	49.22	0.3225	4	0.4972	0.6895	0.4668	0.1129	0.9284	0.8003	0.5506	0.9031	0.4947	183	1	871	74	2	1742	9766	683.9	12310	60420	7561	120200	367.7	10330	415
Deinococcus radiodurans	0.5826	0.6462	0.3387	1.566e-05	1.768	3.81	7.312	6.107	1.35	12.15	4.94	5.855	5.55	5.786	0.002161	0.01129	23.37	122	0.5457	0.7139	0.6284	52.97	49.26	0.3387	4	0.5108	0.6838	0.4676	0.1103	0.93	0.8059	0.5484	0.9055	0.4924	176	1	818	70	2	1636	8538	670.6	12110	52140	6518	103700	345.8	9579	388.5
Delftia acidovorans	0.5497	0.6001	0.2924	1.183e-05	1.88	3.868	7.617	6.384	1.472	12.7	5.078	6.078	5.692	5.996	0.001801	0.0106	24.56	157.9	0.5126	0.5958	1.178	73.91	50.05	0.2924	4	0.4979	0.691	0.4656	0.115	0.9265	0.7922	0.5512	0.888	0.4974	218	1	1044	85	2	2088	13420	843.2	15840	85680	10510	170500	431.6	12690	483.8
Desulfatibacillum alkenivorans	0.5724	0.6384	0.3284	1.75e-05	1.8	3.75	7.178	6.106	1.406	12.14	5.117	5.861	5.651	5.788	0.00227	0.01176	22.66	124.2	0.4998	0.6932	0.7818	55.2	47.83	0.3284	4	0.5108	0.6848	0.4666	0.1149	0.9278	0.8348	0.5513	0.9219	0.4943	162	1	793	70	2	1586	8694	607.4	10260	53080	6793	105600	358.2	9295	395.5
Desulfitobacterium hafniense	0.5799	0.6589	0.3349	1.378e-05	1.777	3.871	7.385	6.167	1.358	12.27	4.978	5.906	5.581	5.837	0.002021	0.01094	24.09	128	0.5488	0.7034	0.6679	55.95	50.61	0.3349	4	0.514	0.6848	0.4676	0.1099	0.9301	0.8044	0.5479	0.9017	0.4926	185	1	879.5	73	2	1759	9350	716.2	13030	57680	7147	114700	363.5	10390	407.6
Desulfobacterium autotrophicum	0.5779	0.6473	0.3252	1.679e-05	1.775	3.705	7.352	6.13	1.325	12.19	5.241	5.895	5.481	5.819	0.002197	0.01124	22.76	124.3	0.5115	0.6801	0.6188	54.28	47.61	0.3252	4	0.495	0.6943	0.4677	0.1079	0.9301	0.8522	0.553	0.8912	0.4964	179	1	808	71	2	1616	8824	663.1	11320	54090	6583	107600	372.1	9526	389.1
Desulfococcus oleovorans	0.5936	0.6477	0.3655	1.55e-05	1.735	3.854	7.346	6.021	1.36	11.97	4.964	5.802	5.688	5.748	0.002213	0.01148	23.76	112.8	0.4607	0.773	0.5485	47.76	50.24	0.3655	4	0.515	0.6863	0.4681	0.1127	0.9307	0.8213	0.5466	0.9411	0.4915	179	1	784	66	2	1568	7442	689.9	12250	44810	5835	89080	327.6	9098	375.4
Desulfohalobium retbaense	0.6019	0.6557	0.3728	1.733e-05	1.705	3.787	7.274	5.957	1.296	11.84	4.824	5.753	5.465	5.696	0.002341	0.01155	23.11	105.7	0.4663	0.7952	0.4148	43.68	49.3	0.3728	4	0.5111	0.6866	0.4691	0.1086	0.9322	0.8071	0.5475	0.9143	0.491	170	1	728	63	2	1456	6658	643.8	11250	39660	5061	78830	303.9	8376	344.3
Desulfomicrobium baculatum	0.6044	0.6669	0.3798	1.858e-05	1.697	3.773	7.126	5.911	1.297	11.74	4.555	5.721	5.414	5.659	0.002441	0.01181	22.79	101.8	0.4524	0.8082	0.4029	41.8	48.49	0.3798	4	0.5193	0.6851	0.4691	0.1096	0.9321	0.7681	0.548	0.9129	0.4908	154	1	695	61	2	1390	6210	581.1	9635	36710	4748	72940	277.9	7953	330.3
Desulfotalea psychrophila	0.5788	0.634	0.3375	1.592e-05	1.778	3.75	7.422	6.107	1.374	12.14	4.936	5.873	5.718	5.788	0.002181	0.01144	23.29	122.7	0.5637	0.706	0.6822	53.66	48.71	0.3375	4	0.4958	0.6894	0.4674	0.1123	0.9293	0.8053	0.5503	0.933	0.4932	189	1	815	70	2	1630	8586	708.7	12920	52440	6636	104300	345.5	9572	400.3
Desulfotomaculum acetoxidans	0.6057	0.6811	0.3733	2.391e-05	1.69	3.581	6.974	5.84	1.253	11.6	4.793	5.651	5.259	5.58	0.002739	0.01233	21.28	96.34	0.5852	0.8173	0.3404	39.34	46.59	0.3733	4	0.5038	0.6846	0.4692	0.1072	0.9321	0.8182	0.5503	0.8977	0.4895	138	1	617	58	2	1234	5588	494.2	8124	32640	4142	64840	278	6974	305
Desulfotomaculum reducens	0.5825	0.6468	0.3471	1.962e-05	1.768	3.68	7.033	6	1.381	11.93	4.974	5.769	5.538	5.699	0.002448	0.01219	22.22	113.1	0.5484	0.7486	0.662	49.14	47.91	0.3471	4	0.5126	0.6799	0.4671	0.1149	0.9285	0.8259	0.5497	0.9195	0.4911	145	1	722	65	2	1444	7354	533.6	9135	44120	5745	87700	323.3	8331	359.9
Desulfovibrio desulfuricans	0.5962	0.6534	0.3635	1.69e-05	1.722	3.765	7.281	6.016	1.313	11.96	4.938	5.808	5.436	5.738	0.002269	0.01139	23.55	112	0.5059	0.7616	0.4701	47.02	49.2	0.3635	4	0.5077	0.6872	0.4688	0.109	0.9317	0.8174	0.5484	0.9003	0.4923	173	1	783.5	66	2	1567	7485	652.9	11550	45280	5703	90020	327.9	9140	360.2
Desulfovibrio magneticus	0.5978	0.656	0.3678	1.506e-05	1.718	3.818	7.286	6.024	1.319	11.97	4.896	5.818	5.476	5.753	0.002177	0.01122	23.91	111.7	0.4636	0.773	0.4664	46.67	50.24	0.3678	4	0.5147	0.6874	0.4689	0.1093	0.932	0.8101	0.5477	0.906	0.4919	171	1	789	66	2	1578	7370	652.9	11290	44390	5659	88240	323.2	9181	361.4
Desulfovibrio salexigens	0.595	0.6448	0.3616	1.805e-05	1.727	3.787	7.274	5.979	1.321	11.88	4.852	5.757	5.465	5.699	0.002369	0.01173	22.78	108.8	0.4588	0.7708	0.4911	45.81	48.56	0.3616	4	0.5111	0.6866	0.4684	0.1103	0.931	0.8086	0.5478	0.9108	0.4912	170	1	729	64	2	1458	6964	643.8	11250	41640	5325	82760	310.5	8394	349.7
Desulfovibrio vulgaris	0.5933	0.6658	0.3622	1.412e-05	1.734	3.812	7.203	6.046	1.33	12.02	5.053	5.838	5.443	5.765	0.002102	0.01113	24.26	112.7	0.5409	0.7414	0.5329	46.72	49.68	0.3622	4	0.5181	0.6807	0.4684	0.1103	0.9313	0.8312	0.5466	0.8972	0.492	164	1	824	67	2	1648	7552	625.1	11030	45660	5767	90760	338.6	9621	364.7
Desulfurococcus kamchatkensis	0.6276	0.7234	0.4338	3.786e-05	1.644	3.671	6.204	5.499	1.315	10.91	4.407	5.316	5.072	5.273	0.003662	0.01465	19.52	74	0.4377	1.026	0.3608	29	46.17	0.4338	3	0.5807	0.6518	0.4687	0.1194	0.9301	0.7978	0.5418	0.9183	0.4771	80	1	449	46	2	898	3404	293.7	4554	18720	2723	37150	202.7	4773	233.3
Diaphorobacter sp. TPSY	0.5673	0.6317	0.3185	1.076e-05	1.819	3.816	7.513	6.316	1.415	12.57	5.247	6.039	5.546	5.966	0.001763	0.01037	25.48	145.5	0.5184	0.6432	0.8643	65.53	51.46	0.3185	4	0.4979	0.6885	0.467	0.1118	0.9291	0.8276	0.5484	0.8749	0.4961	203	2	1032	81	2	2064	11790	774.7	14480	74450	9172	148100	425	12460	449.3
Dichelobacter nodosus	0.6051	0.6547	0.3829	2.967e-05	1.697	3.602	6.75	5.735	1.303	11.39	4.53	5.541	5.347	5.465	0.003096	0.0134	20.3	89.93	0.5	0.8337	0.4161	36.93	44.19	0.3829	3	0.5224	0.6765	0.4683	0.1134	0.93	0.7872	0.5487	0.9292	0.4871	119	1	548	54	2	1096	4856	428.6	6811	27850	3728	55300	244.6	6073	288.8
Dickeya zeae	0.5542	0.6293	0.3022	1.428e-05	1.864	3.824	7.504	6.279	1.467	12.49	5.133	5.993	5.683	5.907	0.002002	0.01122	23.57	145.4	0.5331	0.6228	1.1	67.39	48.58	0.3022	4	0.4993	0.69	0.4655	0.1165	0.9261	0.8142	0.5517	0.9016	0.4961	202	1	931	79	2	1862	11490	772.4	14080	72120	9041	143500	405.5	11160	449
Dictyoglomus thermophilum	0.5973	0.663	0.3686	1.93e-05	1.72	3.727	7.204	5.933	1.32	11.79	4.861	5.724	5.305	5.631	0.002468	0.012	22.48	104.9	0.6047	0.7763	0.4821	43.94	47.35	0.3686	3	0.5084	0.6845	0.4684	0.111	0.9308	0.8164	0.548	0.8909	0.4888	161	1	697	62	2	1394	6506	600	10610	38600	4991	76710	301.4	7979	328.9
Dictyoglomus turgidum	0.5957	0.6575	0.3659	2.417e-05	1.725	3.65	7.116	5.862	1.323	11.65	4.728	5.652	5.349	5.559	0.002755	0.01271	21.22	100	0.6205	0.7773	0.4952	42.03	45.08	0.3659	3	0.5043	0.6844	0.4679	0.1127	0.9297	0.8037	0.5493	0.9092	0.4886	151	1	626	59	2	1252	5902	551.2	9592	34600	4526	68740	278.9	7077	315.6
Dictyostelium discoideum (cellular slime mold)	0.5857	0.629	0.3718	1.929e-05	1.764	3.798	7.077	5.928	1.443	11.78	4.905	5.709	5.4	5.646	0.002509	0.01274	22.68	107.6	0.4548	0.8086	0.7312	46.61	49.32	0.3718	4	0.5268	0.6782	0.4666	0.1214	0.9271	0.8239	0.5459	0.9069	0.4876	148	1	703	62	3	1406	6672	562.1	9794	39550	5456	78590	304.1	8027	334.8
Dinoroseobacter shibae	0.5512	0.6338	0.2902	1.206e-05	1.872	3.888	7.63	6.385	1.443	12.71	5.062	6.082	5.65	5.996	0.001807	0.01051	24.38	157.3	0.5538	0.5868	1.12	73.27	49.29	0.2902	4	0.4988	0.692	0.4659	0.1127	0.9271	0.7898	0.552	0.8816	0.4983	222	1	1036	85	2	2072	13370	863.1	15910	85360	10300	169900	430.3	12600	480.3
Drosophila ananassae	0.5117	0.5939	0.286	3.2e-05	2.051	3.604	6.938	6.067	1.796	12.06	4.816	5.776	5.484	5.679	0.003057	0.01569	19.45	139.5	0.4537	0.6275	2.358	71.48	42.67	0.286	6	0.5093	0.6854	0.4585	0.1472	0.9115	0.7884	0.5559	0.8977	0.4928	135	1	671	69	3	1342	9624	486.5	7729	58390	8426	116100	332.3	7751	378.4
Drosophila erecta	0.5348	0.6062	0.2976	2.846e-05	1.938	3.589	7.005	6.059	1.591	12.04	4.876	5.781	5.543	5.686	0.002859	0.01421	19.94	129.9	0.4646	0.6506	1.584	62.85	43.59	0.2976	4	0.5019	0.6894	0.4622	0.1309	0.9188	0.801	0.5556	0.9106	0.493	142	1	678	68	3	1356	8830	509.6	8021	53500	7250	106400	331.6	7839	376.9
Drosophila grimshawi	0.5363	0.6116	0.3026	2.869e-05	1.934	3.604	6.938	6.037	1.597	12	4.837	5.761	5.514	5.667	0.002891	0.01437	19.97	127.6	0.4672	0.6644	1.564	61.64	43.85	0.3026	4	0.5093	0.6854	0.4622	0.1319	0.9187	0.7974	0.5547	0.9089	0.4919	135	1	669	67	3	1338	8552	486.5	7729	51630	7061	102600	324.1	7708	369.4
Drosophila melanogaster (fruit fly)	0.4942	0.6384	0.2554	3.149e-05	2.123	3.74	7.166	6.208	1.824	12.35	4.858	5.872	5.439	5.768	0.002916	0.01517	19.16	159.2	0.5004	0.5481	2.962	84.21	41.11	0.2554	6	0.5115	0.6908	0.4577	0.1462	0.9105	0.7775	0.5589	0.8705	0.4968	159	1	728	76	3	1456	12100	594.7	9510	75120	10390	149400	369.2	8550	413.3
Drosophila persimilis	0.5363	0.6116	0.3026	2.869e-05	1.934	3.604	6.938	6.037	1.597	12	4.837	5.761	5.514	5.667	0.002891	0.01437	19.97	127.6	0.4672	0.6644	1.564	61.64	43.85	0.3026	4	0.5093	0.6854	0.4622	0.1319	0.9187	0.7974	0.5547	0.9089	0.4919	135	1	669	67	3	1338	8552	486.5	7729	51630	7061	102600	324.1	7708	369.4
Drosophila pseudoobscura pseudoobscura	0.5023	0.6299	0.2677	2.997e-05	2.088	3.742	7.158	6.169	1.804	12.27	4.889	5.851	5.439	5.751	0.002888	0.01511	19.54	152.4	0.4987	0.575	2.656	79.41	41.97	0.2677	6	0.5124	0.6903	0.4583	0.1455	0.9115	0.7873	0.5574	0.8759	0.4957	158	1	723	74	3	1446	11280	591.3	9470	69580	9745	138400	361.8	8461	402.5
Drosophila yakuba	0.5348	0.6062	0.2976	2.846e-05	1.938	3.589	7.005	6.059	1.591	12.04	4.876	5.781	5.543	5.686	0.002859	0.01421	19.94	129.9	0.4646	0.6506	1.584	62.85	43.59	0.2976	4	0.5019	0.6894	0.4622	0.1309	0.9188	0.801	0.5556	0.9106	0.493	142	1	678	68	3	1356	8830	509.6	8021	53500	7250	106400	331.6	7839	376.9
Dyadobacter fermentans	0.5725	0.6316	0.3308	1.296e-05	1.8	3.833	7.48	6.205	1.413	12.34	5.035	5.956	5.685	5.891	0.001961	0.01096	24.48	133.2	0.4674	0.689	0.793	59.23	50.99	0.3308	4	0.5029	0.6881	0.467	0.1136	0.9288	0.8083	0.5493	0.9128	0.495	197	1	918	75	2	1836	9992	755.1	14000	62000	7840	123300	377.6	10940	426.4
Edwardsiella ictaluri	0.5929	0.6645	0.3507	1.378e-05	1.728	3.736	7.432	6.111	1.285	12.15	5.032	5.902	5.6	5.822	0.00204	0.01071	24.2	119.2	0.576	0.7296	0.4486	50.23	50.34	0.3507	4	0.4935	0.6896	0.4691	0.105	0.9327	0.821	0.5502	0.9137	0.4941	190	1	847	70	2	1694	8346	709.8	13050	51000	6206	101400	352.3	9997	392
Edwardsiella tarda	0.5982	0.6722	0.3626	1.39e-05	1.713	3.742	7.399	6.069	1.285	12.06	4.828	5.864	5.572	5.791	0.002074	0.01081	24.29	114.8	0.5694	0.7608	0.4189	47.79	50.97	0.3626	4	0.4963	0.6882	0.4693	0.1057	0.933	0.7931	0.5485	0.9154	0.4925	186	1	826	68	2	1652	7806	696	12760	47370	5855	94170	328.3	9687	378.9
Eggerthella lenta	0.5978	0.6449	0.3682	2.356e-05	1.714	3.573	7.128	5.864	1.308	11.65	4.786	5.683	5.31	5.612	0.00272	0.01252	21.36	99.39	0.4501	0.806	0.4444	41.39	46.75	0.3682	4	0.493	0.6912	0.4684	0.1114	0.9305	0.8135	0.5518	0.9027	0.491	152	1	630	59	2	1260	5864	543.2	9067	34390	4476	68310	282.3	7161	313.3
Ehrlichia canis	0.6323	0.669	0.4429	4.228e-05	1.632	3.669	6.166	5.434	1.316	10.78	4.423	5.252	4.971	5.156	0.003895	0.01505	19.05	70.18	0.5009	0.9556	0.3389	27.18	41.09	0.4429	4	0.5803	0.655	0.4688	0.1209	0.9301	0.8101	0.5408	0.9105	0.4765	80	1	419	44	2	838	3088	293.5	4205	16780	2491	33300	194.6	4401	218.7
Ehrlichia chaffeensis	0.6332	0.6724	0.4452	4.569e-05	1.631	3.62	6.02	5.401	1.321	10.71	4.007	5.215	5.037	5.118	0.004058	0.0154	18.7	68.51	0.5034	0.9579	0.3433	26.51	40.23	0.4452	4	0.5849	0.6501	0.4686	0.1221	0.9297	0.7385	0.5403	0.9282	0.4758	73	1	402	43	2	804	2946	264.3	3690	15910	2385	31570	172.3	4192	216.6
Ehrlichia ruminantium	0.6264	0.6691	0.4303	4.247e-05	1.646	3.663	6.184	5.467	1.319	10.85	4.35	5.279	5.014	5.177	0.003865	0.01503	18.93	72.44	0.5218	0.9232	0.3568	28.44	40.62	0.4303	4	0.5778	0.6561	0.4685	0.1204	0.9296	0.7921	0.5423	0.913	0.4778	81	1	426	45	2	852	3260	296.7	4255	17820	2611	35370	195.7	4498	225.6
Elusimicrobium minutum	0.5692	0.64	0.3185	5.107e-05	1.808	3.338	6.406	5.76	1.388	11.44	4.703	5.511	5.231	5.411	0.003823	0.01525	17.2	97.64	0.552	0.7057	0.7949	43.64	38.11	0.3185	4	0.5093	0.6837	0.4648	0.1203	0.9235	0.8136	0.5575	0.9048	0.4905	94	1	473	55	2	946	5370	313.8	4241	30930	4121	61450	258.7	5213	287.7
Encephalitozoon cuniculi	0.5523	0.651	0.3519	0.00062	1.886	2.102	3.991	4.775	1.645	9.435	3.798	4.579	4.307	4.375	0.01418	0.03409	9.5	50.93	0.6383	1.063	1.353	23.93	28.71	0.3519	4	0.5041	0.6195	0.4557	0.1721	0.9005	0.79	0.5684	0.896	0.4533	18	1	133	28	2	266	1426	37.84	347.2	6809	1244	13450	106.3	1218	120.6
Entamoeba histolytica	0.6154	0.6548	0.4126	4.088e-05	1.666	3.456	6.193	5.535	1.316	10.98	4.518	5.385	4.953	5.309	0.003736	0.0148	18.98	76.64	0.4774	0.9297	0.3812	30.64	42.77	0.4126	4	0.5466	0.6646	0.4685	0.1188	0.9293	0.8133	0.5494	0.8917	0.4838	80	1	446	47	2	892	3602	276.5	3958	19940	2846	39550	212.3	4803	232.8
Enterobacter sakazakii	0.5521	0.6093	0.2975	1.428e-05	1.87	3.826	7.533	6.297	1.465	12.53	4.837	6.009	5.534	5.915	0.00199	0.01116	23.5	147.8	0.5417	0.6092	1.128	68.75	48.12	0.2975	4	0.4973	0.6917	0.4655	0.1161	0.9261	0.7652	0.5525	0.8754	0.4966	207	1	940	80	2	1880	11820	792	14290	74430	9262	148100	387	11300	442.7
Enterobacter sp. 638	0.5563	0.6174	0.3048	1.385e-05	1.855	3.826	7.533	6.28	1.454	12.49	4.856	6.006	5.506	5.912	0.001975	0.0111	23.77	144.7	0.5489	0.6241	1.046	66.66	48.68	0.3048	4	0.4973	0.6917	0.4658	0.1155	0.9267	0.7703	0.5523	0.8735	0.4964	207	1	939	79	2	1878	11430	792	14290	71760	8960	142800	383.6	11280	435
Enterococcus faecalis	0.5907	0.6751	0.3548	1.702e-05	1.742	3.725	7.173	6.023	1.331	11.97	5.052	5.796	5.506	5.718	0.002289	0.01159	23.06	113.2	0.555	0.7455	0.544	48.21	48.45	0.3548	3	0.5087	0.6828	0.4681	0.1103	0.9306	0.8358	0.5482	0.911	0.4911	160	1	761	66	2	1522	7472	596	10430	45000	5710	89470	333.4	8821	363.4
Equus caballus (horse)	0.5012	0.6312	0.2586	2.977e-05	2.082	3.736	7.179	6.213	1.753	12.36	4.899	5.883	5.496	5.773	0.002826	0.01463	19.39	156.2	0.5093	0.5509	2.638	81.18	41.32	0.2586	6	0.5102	0.691	0.459	0.1405	0.913	0.7841	0.5589	0.8797	0.4969	160	1	737	76	3	1474	11870	597.7	9627	73750	9991	146700	372.3	8671	417.7
Erwinia carotovora	0.5523	0.6131	0.2924	1.071e-05	1.869	3.943	7.635	6.419	1.438	12.78	5.276	6.109	5.64	6.019	0.001708	0.01022	25.15	160.7	0.549	0.5785	1.102	74.71	49.75	0.2924	4	0.505	0.69	0.4661	0.1118	0.9277	0.8189	0.5506	0.8753	0.4983	224	1	1094	87	2	2188	13980	883.2	16350	89750	10760	178600	459	13370	490.7
Erwinia tasmaniensis	0.5561	0.6219	0.306	1.303e-05	1.858	3.821	7.529	6.296	1.466	12.53	5.26	6.013	5.667	5.925	0.001921	0.011	24.18	146.8	0.5573	0.6222	1.071	67.78	49.15	0.306	4	0.4976	0.69	0.4657	0.1162	0.9266	0.8319	0.5508	0.8965	0.4962	205	1	967	80	2	1934	11740	783.4	14500	73930	9268	147100	420.8	11630	453.4
Erythrobacter litoralis	0.57	0.6517	0.3328	1.353e-05	1.814	3.84	7.366	6.183	1.449	12.3	5.106	5.918	5.5	5.851	0.002018	0.01131	24.3	132.4	0.494	0.6846	0.8832	59.43	49.97	0.3328	4	0.5115	0.6861	0.4664	0.1168	0.9276	0.8223	0.5474	0.8857	0.4937	182	1	899	74	2	1798	9800	698.9	12570	60600	7826	120500	377.9	10640	407
Escherichia coli	0.5632	0.6265	0.3174	8.613e-06	1.834	3.983	7.644	6.401	1.45	12.74	5.125	6.12	5.67	6.038	0.001581	0.009934	26.98	155.9	0.554	0.6359	0.9569	70.53	54.09	0.3174	4	0.5093	0.6887	0.4668	0.113	0.929	0.7975	0.5475	0.8839	0.496	226	1	1160	86	2	2320	13410	900.2	16810	85830	10600	170800	440.7	14200	488.5
Escherichia fergusonii	0.5597	0.609	0.3079	1.269e-05	1.843	3.791	7.552	6.298	1.441	12.53	5.106	6.021	5.673	5.941	0.001895	0.01081	24.32	145.6	0.5068	0.6316	0.9825	66.62	49.9	0.3079	4	0.4923	0.6916	0.4662	0.1141	0.9276	0.8077	0.5511	0.8974	0.4966	208	1	973	80	2	1946	11650	788.5	14620	73370	9105	146000	408.5	11720	453.9
Eubacterium rectale	0.628	0.6978	0.4175	2.04e-05	1.629	3.61	7.074	5.764	1.217	11.45	4.745	5.608	5.145	5.556	0.002627	0.01187	22.55	87.96	0.4702	0.9226	0.2226	33.96	49.82	0.4175	4	0.5028	0.6847	0.4709	0.1055	0.9351	0.8207	0.5457	0.8899	0.4865	145	1	620	55	2	1240	4838	523.5	9119	27890	3614	55380	261	6954	283
Exiguobacterium sibiricum	0.5727	0.6364	0.3258	1.357e-05	1.8	3.774	7.431	6.205	1.392	12.34	4.97	5.937	5.582	5.86	0.001992	0.01096	24.11	133.2	0.5206	0.6771	0.7743	59.23	50.11	0.3258	4	0.4986	0.686	0.467	0.1119	0.929	0.7979	0.5487	0.8961	0.4935	190	1	904	75	2	1808	9992	717.1	13550	62000	7724	123300	372.8	10730	418.6
Exiguobacterium sp. AT1b	0.5728	0.6414	0.3255	1.602e-05	1.798	3.743	7.296	6.147	1.385	12.23	4.979	5.891	5.496	5.813	0.002161	0.0114	23.11	127.7	0.5505	0.6874	0.7596	56.67	48.81	0.3255	4	0.5035	0.6866	0.4669	0.1125	0.9286	0.807	0.5506	0.8908	0.4935	173	1	832	72	2	1664	9192	647.6	11540	56510	7082	112400	358.5	9803	395.7
Fervidobacterium nodosum	0.6001	0.6534	0.3684	2.696e-05	1.708	3.7	6.811	5.814	1.293	11.55	4.818	5.62	5.328	5.547	0.002905	0.01287	20.63	95.65	0.4903	0.8076	0.415	39.65	45.23	0.3684	4	0.533	0.6797	0.4684	0.1111	0.9304	0.8259	0.551	0.9135	0.4895	123	1	588	57	2	1176	5452	455.1	7069	31700	4127	62970	274.6	6609	303.7
Fibrobacter succinogenes	0.5896	0.6297	0.3609	2.93e-05	1.745	3.654	6.623	5.811	1.37	11.54	4.793	5.598	5.105	5.523	0.003029	0.01355	20.21	97.72	0.4415	0.7826	0.5868	41.72	43.82	0.3609	4	0.5388	0.6765	0.467	0.1177	0.9276	0.8217	0.5505	0.8751	0.4893	110	1	576	57	2	1152	5570	401.9	5861	32360	4374	64290	273.2	6449	291
Finegoldia magna	0.6018	0.683	0.3829	2.245e-05	1.714	3.658	6.863	5.834	1.353	11.59	4.593	5.618	5.444	5.543	0.002708	0.01275	21.83	97.69	0.5434	0.824	0.5055	40.69	46.97	0.3829	4	0.5226	0.6766	0.4679	0.1158	0.9297	0.784	0.5451	0.9294	0.4858	128	1	633	58	2	1266	5666	468.3	7763	33050	4474	65680	266.4	7112	315.8
Flavobacteriaceae bacterium	0.5843	0.6305	0.3478	1.825e-05	1.759	3.782	7.282	6.023	1.362	11.97	4.902	5.806	5.37	5.739	0.002358	0.01186	22.61	114.3	0.4539	0.7557	0.6139	49.33	49.12	0.3478	4	0.5098	0.6884	0.4676	0.1129	0.9294	0.811	0.5507	0.8884	0.4921	171	1	746	66	2	1492	7546	646.7	11130	45450	5843	90340	323.5	8663	354.4
Flavobacterium johnsoniae	0.5618	0.6314	0.3074	1.148e-05	1.834	3.9	7.696	6.335	1.412	12.6	5.074	6.061	5.574	5.967	0.001796	0.01042	24.9	148.5	0.572	0.617	0.9187	67.54	49.98	0.3074	4	0.4963	0.6949	0.4667	0.1112	0.9286	0.7981	0.5512	0.8767	0.4972	232	1	1021	82	2	2042	12180	904.7	16610	77160	9375	153500	416.1	12380	457.1
Flavobacterium psychrophilum	0.5811	0.6251	0.3428	1.7e-05	1.771	3.801	7.313	6.065	1.376	12.06	5.043	5.832	5.565	5.767	0.002267	0.01168	22.97	118.6	0.4489	0.7406	0.6633	51.65	49.62	0.3428	4	0.5101	0.6865	0.4673	0.1132	0.9291	0.8284	0.5497	0.9142	0.492	175	1	781	68	2	1562	8068	665.1	11770	48930	6270	97290	342.9	9110	378.4
Francisella novicida U112	0.5751	0.6193	0.338	1.51e-05	1.794	3.81	7.345	6.125	1.421	12.18	5.033	5.878	5.487	5.81	0.002136	0.01151	23.66	125.6	0.4816	0.6942	0.781	55.58	48.59	0.338	4	0.5097	0.688	0.4668	0.1157	0.9282	0.8184	0.5486	0.8923	0.4943	178	1	840	71	2	1680	8916	678.2	12010	54610	7061	108600	357.3	9875	389.6
Francisella tularensis	0.5674	0.6182	0.324	1.482e-05	1.824	3.857	7.281	6.183	1.457	12.3	5.008	5.9	5.461	5.829	0.002093	0.01154	23.65	133.7	0.5187	0.6672	0.9249	60.68	48.7	0.324	4	0.5199	0.6827	0.4659	0.1175	0.9267	0.807	0.5496	0.8869	0.4933	172	1	875	74	2	1750	9892	664.1	11820	61160	7872	121700	370.6	10330	404.1
Frankia alni	0.5433	0.6338	0.3054	8.823e-06	1.922	3.981	7.588	6.438	1.628	12.81	5.236	6.142	5.66	6.07	0.001607	0.0106	26.88	169.2	0.5272	0.6044	1.492	81.17	53.19	0.3054	6	0.5138	0.6846	0.4639	0.1258	0.9234	0.8085	0.5472	0.874	0.4971	215	1	1196	89	3	2392	15060	855.9	16470	96940	12750	192900	466	14690	503.7
Frankia sp. CcI3	0.5603	0.6363	0.3122	9.108e-06	1.846	3.941	7.597	6.4	1.456	12.74	5.151	6.101	5.564	6.028	0.001618	0.01007	26.53	156.9	0.5461	0.6161	1.013	71.91	52.37	0.3122	4	0.5083	0.6834	0.4665	0.1134	0.9284	0.8015	0.5469	0.8659	0.4967	216	1	1141	86	2	2282	13490	851.4	16870	86360	10640	171900	443	13920	478.5
Frankia sp. EAN1pec	0.5608	0.6399	0.3133	1.039e-05	1.844	3.898	7.491	6.349	1.452	12.63	5.184	6.054	5.544	5.981	0.00173	0.01042	25.69	151.2	0.5532	0.6324	1.002	69.18	51.86	0.3133	4	0.5094	0.6845	0.4663	0.1141	0.928	0.8131	0.5475	0.8696	0.4955	201	1	1066	83	2	2132	12550	783.5	14750	79670	9883	158500	430.2	12910	460.1
Fusarium graminearum	0.5743	0.6382	0.3462	2.138e-05	1.796	3.715	7.064	5.976	1.443	11.87	4.867	5.747	5.371	5.669	0.002573	0.01283	21.81	113.1	0.5104	0.751	0.8195	50.12	47.31	0.3462	4	0.5147	0.6857	0.4661	0.1204	0.9261	0.8111	0.5501	0.8951	0.4902	149	1	698	64	2	1396	7240	553.6	8915	43260	5816	85970	311.5	8023	343.7
Fusobacterium nucleatum	0.5839	0.636	0.3469	1.843e-05	1.762	3.876	7.077	6.022	1.367	11.97	4.953	5.792	5.306	5.716	0.002369	0.01191	22.55	114.5	0.5239	0.7361	0.629	49.55	47.85	0.3469	4	0.5355	0.6792	0.4674	0.1133	0.9292	0.8194	0.5496	0.8778	0.4917	151	1	744	66	2	1488	7560	585.3	9695	45530	5865	90510	326.9	8618	350.2
Gallus gallus (chicken)	0.5045	0.6339	0.2638	2.642e-05	2.069	3.767	7.314	6.232	1.748	12.4	4.985	5.903	5.594	5.798	0.002681	0.01426	20.05	157.3	0.532	0.555	2.526	81.27	42.18	0.2638	6	0.5051	0.6903	0.4594	0.1397	0.9138	0.7955	0.5573	0.8927	0.497	176	1	772	77	3	1544	12110	663.1	11310	75470	10230	150100	383.9	9114	430.8
Gemmatimonas aurantiaca	0.5367	0.6167	0.2897	1.778e-05	1.942	3.808	7.496	6.25	1.623	12.43	5.099	5.956	5.577	5.874	0.002233	0.0124	22.31	149.6	0.5108	0.6031	1.602	72.56	46.44	0.2897	6	0.4981	0.6925	0.4626	0.1293	0.9204	0.8113	0.5533	0.8872	0.4968	200	1	870	78	3	1740	11670	761.5	13590	72910	9746	145100	397.7	10360	435
Geobacillus kaustophilus	0.5751	0.6594	0.3369	1.222e-05	1.794	3.84	7.489	6.205	1.413	12.34	5.064	5.952	5.522	5.878	0.001919	0.01087	24.93	132.7	0.5484	0.7005	0.7765	58.75	51.84	0.3369	4	0.5034	0.6851	0.4672	0.1136	0.9291	0.8129	0.5476	0.8865	0.493	198	1	935	75	2	1870	9956	760.4	14630	61770	7843	122900	379.8	11130	414.1
Geobacillus sp. WCH70	0.5883	0.6591	0.3564	1.41e-05	1.75	3.723	7.355	6.086	1.367	12.1	4.917	5.862	5.645	5.799	0.002093	0.01119	24.23	119	0.496	0.7549	0.5957	50.99	51.33	0.3564	4	0.4975	0.6853	0.468	0.1121	0.9305	0.8049	0.5475	0.9241	0.4919	179	1	836	69	2	1672	8210	666.5	12510	49960	6412	99340	339.2	9802	389.5
Geobacillus sp. Y412MC10	0.575	0.6268	0.3308	1.29e-05	1.792	3.808	7.486	6.206	1.384	12.34	5.033	5.952	5.485	5.87	0.001952	0.01085	24.48	132.6	0.554	0.6804	0.7407	58.59	50.35	0.3308	4	0.4991	0.6882	0.4673	0.1112	0.9295	0.808	0.549	0.8806	0.494	198	1	918	75	2	1836	9944	753.9	14070	61710	7678	122700	377.5	10930	411.4
Geobacillus sp. Y412MC61	0.5861	0.6565	0.3533	1.226e-05	1.759	3.804	7.393	6.146	1.38	12.22	4.918	5.904	5.705	5.841	0.001948	0.01085	25.08	124.9	0.525	0.7371	0.6379	53.92	52.33	0.3533	4	0.5051	0.6835	0.4679	0.112	0.9305	0.7971	0.5457	0.9246	0.4917	185	1	903	72	2	1806	8994	703.7	13330	55280	7052	109900	354.1	10660	410.7
Geobacillus thermodenitrificans	0.5857	0.6739	0.354	7.584e-06	1.761	3.984	7.528	6.315	1.389	12.56	5.304	6.069	5.784	6.008	0.001536	0.009638	28.32	140.9	0.5333	0.7176	0.6521	60.91	57.41	0.354	4	0.5188	0.6815	0.4686	0.1097	0.9321	0.8366	0.5437	0.9123	0.4932	205	1	1147	81	2	2294	11410	816.8	15910	72090	8998	143400	429.6	13920	468.5
Geobacter bemidjiensis	0.5966	0.6544	0.3639	1.657e-05	1.721	3.764	7.128	6.002	1.311	11.93	4.889	5.796	5.53	5.735	0.002273	0.01144	23.29	110.1	0.4699	0.7779	0.465	46.12	49.78	0.3639	4	0.5173	0.6818	0.4687	0.109	0.9317	0.8119	0.5486	0.9183	0.4919	155	1	757	65	2	1514	7158	583.4	10000	42960	5452	85400	317.8	8775	359.5
Geobacter lovleyi	0.593	0.6615	0.3542	1.923e-05	1.729	3.611	7.114	5.981	1.301	11.89	4.959	5.772	5.527	5.697	0.002422	0.01176	22.31	108.9	0.5621	0.7574	0.4706	45.94	47.72	0.3542	4	0.4975	0.6872	0.4684	0.1086	0.9311	0.8265	0.5507	0.9212	0.4921	153	1	714	64	2	1428	6972	552.4	9290	41700	5246	82880	317.4	8242	353.7
Geobacter metallireducens	0.584	0.6451	0.3466	1.457e-05	1.763	3.891	7.189	6.107	1.367	12.14	4.944	5.871	5.622	5.797	0.002106	0.01122	23.91	121.6	0.5532	0.7172	0.6308	52.63	49.49	0.3466	4	0.5295	0.6806	0.4677	0.1117	0.9301	0.8066	0.5483	0.9172	0.493	163	1	837	70	2	1674	8514	634.2	10880	51990	6601	103400	346.1	9829	393.5
Geobacter sp. FRC-32	0.6082	0.6694	0.3834	1.68e-05	1.685	3.775	7.089	5.935	1.276	11.79	4.825	5.746	5.51	5.689	0.002325	0.01142	23.39	102.8	0.4686	0.8202	0.3586	41.81	50.03	0.3834	4	0.5215	0.6799	0.4696	0.1074	0.9332	0.8103	0.5472	0.9255	0.4905	151	1	725	62	2	1450	6374	570.1	9755	37830	4826	75170	299.1	8332	341.7
Geobacter sp. M21	0.5995	0.6604	0.3705	1.663e-05	1.713	3.771	7.089	5.979	1.311	11.88	4.924	5.775	5.582	5.719	0.002293	0.0115	23.34	107.9	0.4684	0.7951	0.4498	44.91	50.09	0.3705	4	0.521	0.6798	0.4688	0.1095	0.9318	0.8206	0.5477	0.9303	0.491	151	1	747	64	2	1494	6906	569.4	9769	41290	5286	82070	315.1	8628	357.2
Geobacter sulfurreducens	0.5907	0.6602	0.3541	1.274e-05	1.741	3.867	7.259	6.128	1.331	12.19	5.116	5.902	5.498	5.835	0.001978	0.01074	24.79	121.9	0.5426	0.7219	0.5364	51.86	50.54	0.3541	4	0.5213	0.6832	0.4686	0.1084	0.9318	0.8319	0.5474	0.894	0.4941	171	1	880	71	2	1760	8652	661.2	11460	53020	6617	105400	363.2	10390	390.4
Geobacter uraniumreducens	0.5786	0.6479	0.3359	1.225e-05	1.781	3.788	7.284	6.206	1.378	12.34	5.062	5.947	5.565	5.877	0.001911	0.0107	24.85	131.8	0.5316	0.6879	0.6974	57.81	50.91	0.3359	4	0.509	0.6798	0.4676	0.1108	0.9301	0.8126	0.5474	0.8935	0.4939	174	1	932	75	2	1864	9886	659.2	12250	61350	7647	122000	379.6	11090	417.4
Giardia lamblia	0.6333	0.7012	0.4395	0.000157	1.617	3.047	4.995	4.982	1.254	9.858	3.739	4.848	4.601	4.758	0.007417	0.02056	13.62	50.12	0.51	1.095	0.2569	19.12	33.94	0.4395	3	0.5941	0.6419	0.4679	0.1259	0.9259	0.7477	0.5529	0.9203	0.4718	35	1	218	32	2	436	1604	106.7	1099	7991	1244	15810	119.6	2114	147.2
Gloeobacter violaceus	0.5442	0.6246	0.3038	1.601e-05	1.916	3.844	7.626	6.231	1.611	12.4	5.189	5.958	5.614	5.868	0.002156	0.01222	23.09	145.6	0.5087	0.6282	1.449	69.64	47.74	0.3038	6	0.4952	0.6946	0.4631	0.1288	0.9214	0.828	0.5518	0.8958	0.4955	217	1	889	77	3	1778	11210	834.1	15390	69870	9430	139000	399.5	10590	432.3
Gluconacetobacter diazotrophicus PAl 5 (	0.5577	0.6242	0.3085	1.31e-05	1.853	3.869	7.538	6.286	1.467	12.51	5.234	6.001	5.655	5.918	0.00193	0.01102	24.21	145.5	0.5575	0.6297	1.05	67.01	49.41	0.3085	4	0.5031	0.6891	0.4658	0.1164	0.9267	0.8291	0.5501	0.8958	0.4957	206.5	1	963	79.5	2	1926	11580	799.2	14830	72840	9165	144900	416.2	11560	449.7
Gluconobacter oxydans	0.5497	0.5972	0.2902	1.895e-05	1.874	3.716	7.536	6.225	1.449	12.38	5.105	5.95	5.593	5.85	0.002266	0.01181	21.76	140.6	0.5291	0.593	1.132	65.55	44.47	0.2902	4	0.4838	0.7007	0.4651	0.1161	0.9252	0.817	0.5565	0.8952	0.499	205	1	827	76	2	1654	10680	761.7	13030	66500	8259	132300	387.9	9842	425.1
Gordonia bronchialis	0.5539	0.6434	0.3001	1.14e-05	1.866	3.792	7.548	6.367	1.461	12.67	5.285	6.064	5.465	5.981	0.001784	0.01056	24.9	154.9	0.5907	0.6061	1.109	71.9	50.31	0.3001	4	0.4925	0.6903	0.4658	0.1144	0.927	0.8268	0.5498	0.855	0.4966	208	1	1046	84	2	2092	13010	788.8	14770	82850	10190	164900	444	12690	459.1
Gramella forsetii	0.5615	0.6387	0.3041	1.188e-05	1.837	3.883	7.484	6.334	1.407	12.6	5.058	6.042	5.702	5.959	0.001819	0.01046	24.63	148.8	0.5573	0.6176	0.9267	67.78	50.02	0.3041	4	0.5076	0.6855	0.4666	0.1108	0.9286	0.7956	0.5502	0.8968	0.4965	201	1	1010	82	2	2020	12200	780.5	14490	77280	9345	153800	414.8	12200	467.5
Granulobacter bethesdensis	0.5489	0.6196	0.287	1.52e-05	1.88	3.805	7.667	6.316	1.453	12.57	5.01	6.013	5.546	5.919	0.002022	0.01114	22.96	150.4	0.5707	0.5901	1.166	70.42	47.21	0.287	4	0.4873	0.6971	0.4653	0.1148	0.9259	0.7903	0.5537	0.8749	0.4973	224	1	930	81	2	1860	12180	852.3	15680	76950	9416	153100	405.8	11180	449.3
Haemophilus ducreyi	0.6011	0.6554	0.3766	2.711e-05	1.708	3.703	6.663	5.787	1.32	11.49	4.599	5.59	5.294	5.516	0.002946	0.01312	20.71	93.96	0.4873	0.8234	0.4517	38.96	45.29	0.3766	4	0.5429	0.6761	0.4681	0.1139	0.9298	0.792	0.5491	0.9116	0.4878	113	1	580	56	2	1160	5262	418.4	6170	30450	4066	60480	257.6	6484	296.5
Haemophilus influenzae	0.6007	0.6667	0.3718	1.693e-05	1.708	3.686	7.307	5.957	1.303	11.84	4.884	5.758	5.494	5.693	0.002314	0.01159	23.24	105.9	0.5503	0.7846	0.4318	43.92	49.14	0.3718	4	0.4966	0.689	0.4689	0.1092	0.9319	0.815	0.5481	0.92	0.491	173.5	1	735	63	2	1470	6674	640.8	11490	39760	5090	79020	307	8465	347.7
Haemophilus parasuis	0.5929	0.6406	0.3668	1.444e-05	1.735	3.769	7.366	6.044	1.361	12.01	4.887	5.837	5.536	5.774	0.002139	0.01131	24.21	114.5	0.4511	0.782	0.5549	48.51	51.61	0.3668	4	0.5025	0.6863	0.4683	0.1124	0.9309	0.8056	0.5474	0.9126	0.4912	181	1	811	67	2	1622	7672	682.1	12540	46370	6019	92170	327.4	9468	370.9
Haemophilus somnus	0.6026	0.6638	0.3759	1.545e-05	1.703	3.705	7.153	5.99	1.305	11.9	4.955	5.794	5.454	5.726	0.002219	0.01126	23.85	108.2	0.4984	0.7814	0.4219	44.69	49.51	0.3759	4	0.5082	0.6837	0.4692	0.1087	0.9325	0.8244	0.5473	0.9074	0.4919	157.5	1	769.5	64.5	2	1539	6992	583.3	10160	41920	5358	83310	319.7	8920	352.2
Hahella chejuensis	0.546	0.6227	0.2851	1.226e-05	1.892	3.871	7.629	6.401	1.47	12.74	5.189	6.09	5.629	5.999	0.001815	0.01061	24.23	160.8	0.5493	0.5729	1.24	75.79	48.7	0.2851	4	0.497	0.6917	0.4654	0.1145	0.9262	0.8075	0.5524	0.876	0.4986	221	1	1042	86	2	2084	13830	855.4	15950	88520	10750	176200	446.3	12690	484.1
Haliangium ochraceum	0.5622	0.6054	0.3116	1.283e-05	1.836	3.894	7.468	6.279	1.433	12.49	5.029	5.991	5.557	5.915	0.001913	0.01086	24.3	143.2	0.5196	0.6391	0.95	65.24	49.85	0.3116	4	0.5109	0.6882	0.4663	0.1139	0.9277	0.7979	0.5493	0.8815	0.4952	197	1	960	79	2	1920	11320	767.1	13800	71050	8832	141400	397.3	11500	439
Haloarcula marismortui	0.5644	0.6459	0.311	1.583e-05	1.827	3.825	7.433	6.206	1.402	12.35	4.928	5.929	5.608	5.84	0.002117	0.01132	23.01	135.2	0.5566	0.6515	0.8853	61.17	48.21	0.311	4	0.5053	0.6893	0.4663	0.1127	0.9277	0.7912	0.5514	0.9004	0.4941	190	1	863	75	2	1726	10140	726.8	13090	62910	7779	125200	369.6	10230	420.6
Halobacterium salinarum R1	0.5941	0.6906	0.3661	2.267e-05	1.734	3.537	6.935	5.884	1.354	11.69	4.859	5.662	5.428	5.605	0.002677	0.01266	21.6	102.3	0.4857	0.8124	0.5494	43.33	47.93	0.3661	4	0.5014	0.6775	0.4676	0.1148	0.9292	0.8225	0.5476	0.9189	0.4878	133	1	648	60	2	1296	6140	470.5	8363	36130	4793	71800	291.5	7338	325.7
Halobacterium sp. NRC-1	0.5756	0.6343	0.3389	2.14e-05	1.795	3.778	7.169	5.997	1.416	11.92	4.788	5.736	5.372	5.666	0.002546	0.01261	21.69	114.9	0.5186	0.737	0.7887	50.86	47.17	0.3389	4	0.5172	0.6822	0.4661	0.1178	0.9267	0.795	0.5483	0.892	0.4892	158	1	705	65	2	1410	7466	596.9	10450	44780	5892	89020	311.2	8088	349.2
Halomicrobium mukohataei	0.6005	0.6694	0.3776	1.909e-05	1.714	3.713	7.081	5.908	1.336	11.74	4.863	5.7	5.265	5.647	0.00248	0.0121	22.66	102.8	0.4682	0.8328	0.4834	42.82	49.97	0.3776	4	0.5157	0.6807	0.4684	0.1129	0.9308	0.82	0.5464	0.8877	0.4879	147	1	691	61	2	1382	6272	545.8	9588	37060	4891	73640	296.7	7878	321.1
Haloquadratum walsbyi	0.5737	0.667	0.3295	1.384e-05	1.8	3.817	7.355	6.185	1.403	12.3	4.886	5.909	5.493	5.836	0.002023	0.01112	24.05	131.4	0.559	0.6853	0.7888	58.43	50.03	0.3295	4	0.5095	0.6818	0.4669	0.1131	0.9287	0.7869	0.5473	0.8846	0.4923	180	1	890	74	2	1780	9726	687	12990	60150	7579	119700	361.6	10520	406.5
Halorhabdus utahensis	0.622	0.6831	0.4073	1.921e-05	1.645	3.575	7.15	5.815	1.232	11.55	4.841	5.654	5.245	5.603	0.00253	0.01172	22.81	92.11	0.4432	0.8985	0.2554	36.11	50.32	0.4073	4	0.4926	0.6853	0.4706	0.1058	0.9346	0.83	0.5466	0.8992	0.4878	153	1	650	57	2	1300	5250	547	9888	30530	3933	60640	275.9	7351	299
Halorhodospira halophila	0.5755	0.6721	0.3333	1.666e-05	1.793	3.769	7.399	6.105	1.405	12.14	4.957	5.849	5.633	5.775	0.002227	0.01166	23	123.7	0.5563	0.7023	0.7578	54.71	48.46	0.3333	4	0.4999	0.6882	0.4667	0.1148	0.9282	0.8088	0.549	0.919	0.4924	186	1	805	70	2	1610	8660	701	12750	52870	6788	105100	347	9417	394.3
Halorubrum lacusprofundi	0.5849	0.6894	0.3466	1.963e-05	1.761	3.684	7.205	6	1.359	11.93	4.803	5.76	5.507	5.697	0.002443	0.01208	22.18	112.7	0.5199	0.7562	0.6214	48.71	48.4	0.3466	4	0.5032	0.6862	0.4673	0.113	0.9291	0.7975	0.5489	0.9144	0.4903	160	1	721	65	2	1442	7326	589.5	10440	43950	5652	87380	312.2	8306	357.9
Halothermothrix orenii	0.588	0.6456	0.3537	2.54e-05	1.752	3.736	7.043	5.884	1.353	11.69	4.657	5.645	5.482	5.552	0.002799	0.01297	20.87	103.4	0.63	0.7599	0.5974	44.37	44.83	0.3537	3	0.5196	0.6856	0.4671	0.1147	0.9282	0.7883	0.5486	0.928	0.4873	146	1	626	60	2	1252	6202	545.5	8712	36490	4788	72530	279.4	7068	328.9
Halothiobacillus neapolitanus	0.5816	0.6378	0.3476	1.959e-05	1.773	3.722	7.196	5.998	1.395	11.92	4.728	5.758	5.611	5.684	0.002452	0.01226	22.25	113.4	0.4582	0.738	0.6916	49.45	47.23	0.3476	4	0.5071	0.6835	0.4669	0.116	0.9281	0.7851	0.5485	0.9317	0.4906	162	1	723	65	2	1446	7374	603	10630	44230	5803	87930	307.3	8326	364.7
Helicobacter acinonychis	0.6248	0.6967	0.4077	1.357e-05	1.638	3.865	7.134	5.937	1.209	11.8	4.837	5.764	5.543	5.713	0.002124	0.01063	24.87	99.9	0.4875	0.8731	0.2231	38.9	53.26	0.4077	4	0.5298	0.6794	0.4713	0.1017	0.9365	0.8123	0.5443	0.9309	0.4887	157	1	771	62	2	1542	6194	606.8	10340	36770	4572	73070	299.9	8888	343.7
Helicobacter hepaticus	0.6071	0.6646	0.376	1.782e-05	1.686	3.782	7.196	5.936	1.251	11.8	4.847	5.746	5.317	5.679	0.002372	0.01144	22.94	102.9	0.5567	0.8038	0.3319	41.87	49.03	0.376	4	0.5153	0.686	0.4697	0.1052	0.9334	0.8141	0.5486	0.893	0.4908	162	1	711	62	2	1422	6378	612.7	10350	37860	4730	75240	300.5	8171	329.7
Helicobacter pylori	0.6251	0.6884	0.4102	1.372e-05	1.638	3.861	7.125	5.913	1.211	11.75	4.787	5.746	5.402	5.699	0.002137	0.0107	24.69	97.7	0.4863	0.8825	0.2339	37.7	52.34	0.4102	4	0.5287	0.6798	0.471	0.1031	0.9359	0.808	0.5454	0.915	0.488	156	1	762	61	2	1524	5960	602.7	10280	35240	4429	70020	292	8756	331
Heliobacterium modesticaldum	0.5891	0.6548	0.3552	1.926e-05	1.746	3.688	7.139	5.978	1.356	11.88	4.924	5.763	5.484	5.698	0.002439	0.01203	22.38	110	0.5377	0.7664	0.5698	47	48.28	0.3552	4	0.5068	0.6859	0.4677	0.1132	0.9296	0.8206	0.5497	0.914	0.4915	155	1	716	64	2	1432	7040	571.6	9702	42080	5467	83650	315.1	8253	351
Herminiimonas arsenicoxydans	0.5627	0.6364	0.3105	1.171e-05	1.834	3.885	7.625	6.316	1.428	12.57	5.08	6.036	5.67	5.956	0.001823	0.01056	24.84	146.7	0.5489	0.6315	0.9304	66.72	50.52	0.3105	4	0.4993	0.6915	0.4666	0.1128	0.9283	0.8013	0.55	0.8943	0.4964	220	1	1006	81	2	2012	11880	854.8	15910	75050	9253	149300	411.5	12140	459.3
Herpetosiphon aurantiacus	0.5722	0.6303	0.3225	1.395e-05	1.796	3.755	7.6	6.207	1.376	12.35	4.979	5.966	5.542	5.884	0.002007	0.01091	23.87	132.9	0.5436	0.6692	0.7374	58.93	49.52	0.3225	4	0.4854	0.6972	0.4673	0.1106	0.9294	0.7993	0.5521	0.8897	0.4961	213	1	895	75	2	1790	9970	799.7	14530	61890	7638	123100	373.4	10680	415.7
Hirschia baltica	0.584	0.6515	0.3387	1.18e-05	1.76	3.798	7.468	6.208	1.329	12.35	5.098	5.969	5.585	5.895	0.001872	0.01041	25.07	130.2	0.5551	0.6991	0.5809	56.21	51.73	0.3387	4	0.4988	0.6878	0.4684	0.1069	0.9317	0.8185	0.5488	0.8967	0.4945	196	1	940	75	2	1880	9766	744.4	13870	60630	7377	120600	382.4	11220	418.9
Homo sapiens (human)	0.5045	0.6339	0.2638	2.642e-05	2.069	3.767	7.314	6.232	1.748	12.4	4.985	5.903	5.594	5.798	0.002681	0.01426	20.05	157.3	0.532	0.555	2.526	81.27	42.18	0.2638	6	0.5051	0.6903	0.4594	0.1397	0.9138	0.7955	0.5573	0.8927	0.497	176	1	772	77	3	1544	12110	663.1	11310	75470	10230	150100	383.9	9114	430.8
Hydrogenobaculum sp. Y04AAS1	0.5962	0.6384	0.3661	2.252e-05	1.723	3.724	6.969	5.886	1.324	11.7	4.669	5.678	5.244	5.605	0.002658	0.01246	21.6	101.6	0.4684	0.7802	0.4846	42.63	46.03	0.3661	4	0.5232	0.6821	0.4681	0.1123	0.9302	0.7905	0.5491	0.8878	0.4903	139	1	648	60	2	1296	6098	517.7	8293	35890	4686	71320	280.1	7359	314.6
Hyperthermus butylicus	0.5965	0.655	0.3882	3.14e-05	1.735	3.687	6.611	5.701	1.419	11.32	4.687	5.48	5.275	5.418	0.003243	0.01441	20.19	90.23	0.4303	0.8556	0.6355	38.23	44.49	0.3882	4	0.5459	0.6695	0.4664	0.1241	0.9262	0.8183	0.5446	0.9209	0.4836	108	1	535	53	2	1070	4782	398.2	6201	27260	3910	54140	248.4	5864	279.6
Hyphomonas neptunium	0.5662	0.6367	0.3123	1.2e-05	1.82	3.861	7.584	6.299	1.398	12.53	5.262	6.023	5.794	5.945	0.001844	0.01052	24.68	143.8	0.5314	0.6329	0.849	64.8	50	0.3123	4	0.4996	0.692	0.4669	0.1107	0.929	0.8323	0.5502	0.9164	0.4969	212	2	987	80	2	1974	11500	818.5	15090	72460	8836	144200	421	11890	463.5
Idiomarina loihiensis	0.556	0.628	0.3064	1.438e-05	1.859	3.813	7.473	6.26	1.471	12.45	5.069	5.977	5.763	5.893	0.00202	0.0113	23.59	143.1	0.5626	0.6337	1.078	66.13	48.79	0.3064	4	0.5003	0.6884	0.4655	0.1172	0.9261	0.8064	0.5511	0.9169	0.4955	197	1	920	78	2	1840	11160	751.3	13850	69880	8834	139000	395.4	11000	449.5
Ignicoccus hospitalis	0.6296	0.6962	0.4263	1.917e-05	1.629	3.704	6.827	5.762	1.249	11.44	4.804	5.601	5.318	5.561	0.002573	0.01187	23.02	87.96	0.4334	0.9582	0.2591	33.96	51.75	0.4263	4	0.5326	0.6709	0.4707	0.1083	0.9348	0.8309	0.5434	0.9198	0.4847	124	1	633	55	2	1266	4838	459.3	7899	27870	3711	55360	264.2	7090	292.5
Jannaschia sp. CCS1	0.563	0.6319	0.3064	1.051e-05	1.832	3.892	7.629	6.369	1.404	12.67	5.219	6.081	5.782	6.007	0.001715	0.01014	25.43	152	0.5187	0.6196	0.9007	69.02	51.43	0.3064	4	0.5001	0.6907	0.4669	0.11	0.9292	0.8165	0.5498	0.9045	0.4974	220	1	1068	84	2	2136	12770	856.1	16130	81330	9791	161900	438.4	12990	485.7
Jonesia denitrificans	0.5876	0.6619	0.362	1.713e-05	1.751	3.781	7.32	6	1.385	11.92	4.941	5.792	5.293	5.715	0.002326	0.01193	23.17	112.1	0.5632	0.7649	0.6268	48.09	48.95	0.362	4	0.5068	0.689	0.4676	0.1152	0.9293	0.8205	0.5486	0.879	0.4911	176	1	753	65	2	1506	7286	665.4	11550	43710	5761	86870	321.2	8722	344.1
Kangiella koreensis	0.5749	0.6492	0.3401	1.875e-05	1.796	3.801	7.376	6.041	1.43	12.01	5.11	5.797	5.596	5.707	0.002388	0.01224	22.45	118.5	0.5465	0.6952	0.7979	52.51	45.88	0.3401	4	0.5052	0.6922	0.4663	0.1181	0.9271	0.8424	0.5492	0.9225	0.4926	184	1	752	67	2	1504	7940	699.4	11900	47970	6325	95360	342.4	8718	374.9
Kineococcus radiotolerans	0.5622	0.6382	0.3206	1.534e-05	1.837	3.781	7.48	6.184	1.46	12.3	5.02	5.917	5.638	5.835	0.002122	0.01163	23.41	134.1	0.5603	0.6605	0.9861	61.14	48.22	0.3206	4	0.4965	0.6912	0.4658	0.1178	0.9263	0.8084	0.55	0.908	0.4944	196	1	866	74	2	1732	9926	741	13540	61380	7889	122100	371.5	10250	417.2
Klebsiella pneumoniae	0.5601	0.6263	0.3085	8.206e-06	1.842	3.961	7.71	6.451	1.44	12.84	5.244	6.169	5.741	6.084	0.001525	0.009683	27.15	162.1	0.5614	0.6147	0.9785	74.13	54.09	0.3085	4	0.5022	0.6917	0.4669	0.1113	0.9292	0.8097	0.5489	0.8866	0.4973	237	1	1208	89	2	2416	14430	938.9	17490	93090	11280	185300	466.7	14900	511
Kluyveromyces lactis	0.5712	0.6448	0.3408	2.258e-05	1.808	3.806	7.098	5.975	1.453	11.87	4.91	5.729	5.414	5.659	0.002632	0.01303	21.47	113.9	0.5049	0.7356	0.8734	50.91	46.34	0.3408	4	0.5251	0.6855	0.4656	0.1213	0.9254	0.8183	0.5496	0.9023	0.4906	152	1	687	64	2	1374	7290	578.5	9291	43560	5857	86570	314.2	7871	346.5
Kocuria rhizophila	0.5718	0.63	0.33	1.117e-05	1.805	3.788	7.465	6.261	1.419	12.45	4.965	5.997	5.586	5.93	0.001822	0.01059	25.41	139	0.5186	0.6727	0.8194	62	51.79	0.33	4	0.4984	0.6859	0.4671	0.113	0.9291	0.79	0.5475	0.8888	0.495	194	1	991	78	2	1982	10840	734.9	14120	67880	8521	135000	387.3	11890	435.7
Kosmotoga olearia	0.6011	0.6814	0.3678	2.056e-05	1.705	3.658	7.194	5.912	1.274	11.75	5.029	5.713	5.48	5.651	0.002533	0.01195	22.07	102.3	0.4965	0.7956	0.3952	42.3	47.74	0.3678	3	0.5003	0.6899	0.4689	0.1077	0.9319	0.8479	0.5497	0.924	0.491	159	1	673	61	2	1346	6240	581.7	9906	36890	4664	73310	306.8	7690	334.3
Kytococcus sedentarius	0.5903	0.6767	0.3681	1.729e-05	1.745	3.737	7.096	5.977	1.387	11.88	4.865	5.768	5.402	5.695	0.002352	0.01202	23.19	109.9	0.564	0.7773	0.6146	46.94	48.97	0.3681	4	0.5163	0.6809	0.4676	0.1158	0.9293	0.8109	0.5475	0.9004	0.4904	151	1	742	64	2	1484	7036	564.3	9736	42050	5594	83570	311.4	8560	345.7
Laccaria bicolor	0.5822	0.6474	0.3541	2.389e-05	1.768	3.718	6.979	5.908	1.396	11.74	4.871	5.696	5.303	5.613	0.002728	0.01301	21.25	106.1	0.5165	0.7831	0.6883	46.07	46.98	0.3541	4	0.5215	0.6854	0.4667	0.1179	0.9273	0.8214	0.5509	0.8942	0.4888	140	1	648	61	2	1296	6470	520.5	8110	38230	5108	75950	297.1	7382	323.5
Lachancea thermotolerans	0.5797	0.6419	0.3492	2.675e-05	1.775	3.659	6.917	5.885	1.398	11.69	4.817	5.669	5.269	5.588	0.002872	0.01336	20.6	104.7	0.5154	0.7712	0.712	45.73	45.5	0.3492	4	0.5179	0.688	0.4664	0.1186	0.9266	0.8155	0.5519	0.892	0.4895	134	1	618	60	2	1236	6284	490.3	7353	36980	4949	73470	289	7007	316.1
Lactobacillus acidophilus	0.614	0.6897	0.3899	2.571e-05	1.671	3.74	6.67	5.762	1.252	11.45	4.758	5.567	5.318	5.499	0.002887	0.01267	21.05	90.25	0.6106	0.8707	0.3143	36.25	47.02	0.3899	3	0.5494	0.6685	0.4693	0.1085	0.9323	0.8231	0.547	0.9198	0.4851	112	1	579	55	2	1158	4964	418.9	6723	28600	3718	56820	261.7	6447	292.5
Lactobacillus brevis	0.6012	0.6676	0.3809	1.353e-05	1.714	3.946	6.88	6.021	1.349	11.97	4.869	5.803	5.408	5.736	0.002098	0.01116	24.76	111.4	0.5483	0.7972	0.4994	46.42	51.82	0.3809	4	0.561	0.6636	0.4688	0.1118	0.9318	0.8056	0.5437	0.8947	0.4886	131	1	817	66	2	1634	7354	516.9	9088	44280	5786	88020	321.4	9482	356.9
Lactobacillus casei	0.583	0.6571	0.3496	1.856e-05	1.768	3.745	7.074	6.019	1.39	11.97	4.869	5.787	5.644	5.703	0.002376	0.01204	22.73	114.9	0.5608	0.7326	0.674	49.91	47.59	0.3496	4	0.5193	0.6795	0.4671	0.1153	0.9286	0.8056	0.5487	0.9339	0.491	150	1	752	66	2	1504	7598	562.7	9845	45780	5972	91010	321.7	8713	372.7
Lactobacillus delbrueckii ATCC	0.6186	0.7133	0.3988	2.773e-05	1.655	3.71	6.551	5.71	1.233	11.34	4.643	5.538	5.265	5.476	0.003015	0.01284	20.72	86.08	0.5027	0.8969	0.2713	34.08	46.6	0.3988	3.5	0.555	0.6671	0.4698	0.1079	0.9329	0.8106	0.5483	0.9193	0.4859	103	1	549	53	2	1098	4565	382.2	5918	26070	3400	51770	246.1	6081	279.1
Lactobacillus fermentum	0.5992	0.6729	0.367	1.944e-05	1.711	3.623	7.091	5.935	1.294	11.79	4.789	5.739	5.446	5.665	0.002465	0.01185	22.39	104.4	0.5292	0.7784	0.4236	43.35	47.48	0.367	4	0.5026	0.6851	0.4688	0.1088	0.9316	0.8043	0.5498	0.9146	0.4916	148	1	694	62	2	1388	6470	536.2	9253	38400	4892	76310	296.9	7966	337.7
Lactobacillus gasseri	0.6082	0.7019	0.3825	2.559e-05	1.689	3.684	6.629	5.787	1.279	11.5	4.811	5.587	5.133	5.521	0.002868	0.01276	21.04	92.89	0.61	0.8468	0.3735	37.89	46.57	0.3825	3	0.5443	0.6646	0.4688	0.1104	0.9313	0.8285	0.5476	0.8838	0.4865	109	1	589	56	2	1178	5202	401.5	6676	30100	3939	59810	269.4	6581	287.4
Lactobacillus helveticus	0.6169	0.704	0.3998	4.113e-05	1.661	3.403	5.905	5.566	1.26	11.05	4.366	5.399	5.194	5.332	0.003684	0.01438	18.79	78.08	0.4515	0.9388	0.306	31.08	44.12	0.3998	4	0.5609	0.6527	0.4689	0.1131	0.9306	0.7817	0.5499	0.93	0.4826	67	1	451	48	2	902	3748	228	3124	20860	2842	41410	209.5	4870	249.3
Lactobacillus johnsonii	0.6138	0.6997	0.3931	2.87e-05	1.673	3.661	6.307	5.718	1.269	11.36	4.449	5.529	5.216	5.457	0.003057	0.01311	20.59	87.89	0.6111	0.8849	0.3374	35.39	46.3	0.3931	3.5	0.5654	0.6564	0.469	0.1109	0.9316	0.7751	0.5473	0.9092	0.4842	91	1	552	53.5	2	1104	4726	334.4	5086	27090	3583	53800	238.4	6112	279.2
Lactobacillus plantarum	0.5861	0.6365	0.352	1.748e-05	1.756	3.707	7.204	6.038	1.366	12	4.867	5.809	5.368	5.73	0.002301	0.01172	23.18	116	0.5258	0.7372	0.6168	50	48.48	0.352	4	0.5052	0.6828	0.4676	0.113	0.9296	0.8032	0.5484	0.8859	0.4915	162	1	781	67	2	1562	7840	603.2	10950	47520	6094	94490	326.5	9099	360.2
Lactobacillus reuteri JCM 1112	0.5939	0.6779	0.3616	2.35e-05	1.732	3.664	6.877	5.885	1.328	11.7	4.885	5.665	5.428	5.593	0.002707	0.01262	21.33	102.2	0.5247	0.7785	0.5188	43.2	45.93	0.3616	3	0.5217	0.6779	0.4677	0.1127	0.9296	0.8271	0.5488	0.9189	0.4894	130	1	640	60	2	1280	6132	476.3	7785	36090	4702	71720	293.1	7251	325.7
Lactobacillus rhamnosus	0.5894	0.6592	0.36	1.969e-05	1.744	3.663	6.941	5.956	1.362	11.84	4.641	5.749	5.596	5.667	0.002481	0.0122	22.32	108.1	0.5247	0.7624	0.5775	46.13	47.27	0.36	4	0.5177	0.6815	0.4677	0.1141	0.9294	0.7765	0.5498	0.9363	0.4911	135	1	703	63	2	1406	6812	494.6	8080	40570	5319	80620	292.4	8083	352.6
Lactobacillus sakei	0.6059	0.6767	0.3814	1.335e-05	1.697	3.864	6.991	6.023	1.298	11.97	4.902	5.815	5.567	5.739	0.002075	0.01089	24.79	110.3	0.5492	0.7753	0.4108	45.3	50.39	0.3814	3	0.5412	0.6721	0.4695	0.1076	0.9333	0.811	0.5447	0.921	0.4905	141	1	818	66	2	1636	7280	544.8	9459	43850	5569	87170	323.5	9513	367.4
Lactobacillus salivarius	0.5898	0.6606	0.3519	1.644e-05	1.744	3.739	7.13	6.044	1.329	12.02	4.883	5.81	5.536	5.731	0.002242	0.01145	23.22	115.1	0.5569	0.7241	0.5476	49.13	47.79	0.3519	3	0.5145	0.681	0.4681	0.1097	0.9307	0.8049	0.548	0.9126	0.4921	154	1	778	67	2	1556	7714	575.8	10120	46630	5876	92710	327.1	9041	370.9
Lactococcus lactis	0.5825	0.6416	0.3431	1.318e-05	1.766	3.781	7.387	6.156	1.364	12.24	5.029	5.925	5.646	5.841	0.001994	0.01088	24.48	126.4	0.5384	0.6963	0.6435	54.9	49.65	0.3431	4	0.5024	0.6884	0.4679	0.1105	0.9305	0.8139	0.549	0.9139	0.4945	184.5	1	887.5	72.5	2	1775	9193	697.7	12560	56670	7098	112700	364.9	10520	409.3
Laribacter hongkongensis	0.5813	0.6355	0.341	1.628e-05	1.769	3.757	7.353	6.087	1.366	12.1	5.07	5.854	5.416	5.778	0.002212	0.01148	23.19	120.3	0.5349	0.7093	0.6475	52.32	48.23	0.341	4	0.5015	0.6906	0.4675	0.112	0.9295	0.83	0.55	0.8867	0.4938	180	1	800	69	2	1600	8302	676.3	11790	50530	6407	100500	349.8	9367	373.7
Lawsonia intracellularis	0.6066	0.667	0.3812	4.091e-05	1.69	3.516	6.523	5.625	1.277	11.17	4.519	5.438	5.349	5.354	0.003618	0.01437	18.68	82.8	0.4948	0.8514	0.3726	33.8	41.72	0.3812	3	0.5269	0.6773	0.4681	0.1134	0.9294	0.8006	0.5511	0.9477	0.4856	102	1	467	50	2	934	4140	358.6	5173	23290	3129	46230	225.9	5079	267.4
Legionella pneumophila	0.5705	0.6424	0.3154	1.191e-05	1.804	3.877	7.528	6.29	1.368	12.52	5.107	6.014	5.625	5.94	0.001838	0.01041	24.74	141.8	0.5391	0.641	0.7597	63.31	50.32	0.3154	4	0.5049	0.6908	0.4673	0.1085	0.9299	0.8114	0.5496	0.8924	0.4964	205	1	983.5	79.5	2	1967	11270	794.9	14380	70920	8541	141100	404.4	11830	447.9
Leifsonia xyli xyli CTCB07	0.5808	0.6593	0.3516	1.405e-05	1.774	3.818	7.451	6.105	1.411	12.14	4.926	5.882	5.458	5.81	0.00209	0.01139	24.26	122.4	0.554	0.7424	0.7161	53.43	51.23	0.3516	4	0.5033	0.6871	0.4673	0.1153	0.929	0.8037	0.5482	0.8904	0.492	192	1	849	70	2	1698	8570	733	13690	52320	6815	104000	344.8	9988	382
Leishmania infantum	0.5731	0.6231	0.3431	4.379e-05	1.8	3.547	6.18	5.731	1.439	11.38	4.597	5.495	5.347	5.419	0.003666	0.01539	18.19	95.41	0.464	0.8057	0.835	42.41	42.7	0.3431	4	0.5595	0.6693	0.4647	0.1254	0.923	0.7988	0.5528	0.9292	0.485	81	1	491	54	2	982	5152	287.3	3721	29520	4120	58640	248.2	5396	288.8
Leishmania major	0.5706	0.6327	0.3443	2.659e-05	1.808	3.724	7.004	5.906	1.457	11.73	4.709	5.676	5.492	5.594	0.00287	0.0137	20.66	108.5	0.479	0.7661	0.8857	48.49	45.97	0.3443	4	0.5216	0.6863	0.4653	0.1231	0.9245	0.794	0.5512	0.926	0.4884	141	1	630	61	2	1260	6618	525.1	8272	39090	5332	77650	287.2	7152	335
Leptospira biflexa serovar Patoc Patoc 1 (Ames)	0.5771	0.6244	0.3433	1.813e-05	1.785	3.705	7.293	6.042	1.416	12.01	4.942	5.818	5.297	5.754	0.002352	0.01208	22.66	117.8	0.4526	0.7377	0.7484	51.82	48.69	0.3433	4	0.4995	0.69	0.4667	0.1169	0.9278	0.8148	0.5506	0.8733	0.493	171	1	759	67	2	1518	7894	633.6	11090	47700	6261	94820	331.1	8832	354.9
Leptospira borgpetersenii	0.5758	0.6144	0.3309	1.698e-05	1.786	3.719	7.416	6.107	1.375	12.14	5.024	5.866	5.466	5.785	0.002236	0.01156	22.83	123.3	0.5028	0.7041	0.7092	54.27	48.57	0.3309	4	0.4928	0.6921	0.4671	0.1123	0.9288	0.8198	0.5512	0.8918	0.4931	187	1	799	70	2	1598	8631	695.5	12470	52720	6642	104800	351.7	9374	382.6
Leptospira interrogans serovar	0.559	0.6423	0.3107	1.451e-05	1.846	3.834	7.564	6.242	1.457	12.42	5.069	5.977	5.66	5.883	0.002033	0.01129	23.62	140.3	0.6015	0.6434	1.01	64.31	48.91	0.3107	4	0.4973	0.6927	0.4659	0.1164	0.9266	0.8089	0.552	0.9031	0.4953	209.5	1	909.5	77	2.5	1819	10800	803	14670	67450	8526	134200	390.2	10870	435.9
Leptothrix cholodnii	0.559	0.6366	0.304	9.868e-06	1.846	3.893	7.671	6.402	1.435	12.74	5.139	6.112	5.647	6.034	0.001662	0.01007	25.84	156.9	0.5524	0.615	0.9883	71.93	52.28	0.304	4	0.4974	0.6924	0.4666	0.1118	0.9286	0.7998	0.5497	0.8787	0.4973	227	1	1111	86	2	2222	13500	883.7	16580	86400	10490	171900	442	13580	485.6
Leptotrichia buccalis	0.5791	0.6317	0.3377	3.911e-05	1.775	3.425	6.592	5.786	1.371	11.49	4.811	5.563	5.194	5.46	0.003414	0.01436	18.57	97.64	0.5618	0.7318	0.6692	42.64	40.25	0.3377	4	0.509	0.6832	0.466	0.1183	0.9257	0.8285	0.5551	0.8943	0.4902	106	1	520	56	2	1040	5468	363	5294	31640	4222	62850	269.4	5786	290.8
Leuconostoc citreum	0.5817	0.6571	0.3464	2.554e-05	1.77	3.757	6.674	5.908	1.391	11.74	4.715	5.687	5.603	5.605	0.002792	0.01305	20.79	106.2	0.5672	0.7448	0.6719	46.2	44.69	0.3464	4	0.5499	0.6709	0.4666	0.1175	0.9273	0.7951	0.5517	0.9447	0.4911	114	1	634	61	2	1268	6478	428.3	6587	38270	5090	76050	287.6	7211	341.8
Listeria innocua	0.5895	0.6561	0.3536	1.357e-05	1.743	3.803	7.434	6.108	1.34	12.14	5.031	5.889	5.497	5.82	0.002041	0.01093	24.4	120.3	0.5244	0.7288	0.548	51.29	50.29	0.3536	4	0.5029	0.689	0.4684	0.1095	0.9313	0.8208	0.5484	0.8968	0.494	189	1	854	70	2	1708	8420	718.8	13160	51430	6474	102300	352.2	10060	384.8
Listeria monocytogenes	0.5734	0.6345	0.3329	1.68e-05	1.799	3.746	7.342	6.105	1.416	12.14	4.899	5.855	5.532	5.786	0.002238	0.01175	22.97	124.1	0.509	0.6952	0.7898	55.1	48	0.3329	4	0.5027	0.6889	0.4666	0.1157	0.9278	0.7992	0.5497	0.9026	0.494	177.5	1	804	70	2	1608	8689	664.6	11860	53050	6838	105500	343	9415	387.3
Listeria welshimeri SLCC5334	0.5895	0.661	0.3541	1.207e-05	1.745	3.849	7.471	6.148	1.345	12.23	4.964	5.926	5.659	5.854	0.001928	0.01064	25.14	123.9	0.5461	0.7254	0.5569	52.86	51.5	0.3541	4	0.5059	0.6873	0.4685	0.1092	0.9317	0.8046	0.5476	0.9173	0.4938	195	1	905	72	2	1810	8918	750.5	13980	54830	6874	109000	357.4	10730	407.5
Lysinibacillus sphaericus	0.5694	0.6305	0.3231	1.959e-05	1.811	3.724	7.394	6.085	1.413	12.1	4.94	5.825	5.543	5.75	0.002389	0.0121	21.97	123.1	0.4843	0.6739	0.8285	55.13	45.83	0.3231	4	0.495	0.6923	0.4662	0.1158	0.927	0.8087	0.5513	0.9074	0.4946	184	1	758	69	2	1516	8496	685.3	12130	51700	6629	102800	340.9	8831	382.5
Macaca mulatta (rhesus monkey)	0.5012	0.6312	0.2586	2.977e-05	2.082	3.736	7.179	6.213	1.753	12.36	4.899	5.883	5.496	5.773	0.002826	0.01463	19.39	156.2	0.5093	0.5509	2.638	81.18	41.32	0.2586	6	0.5102	0.691	0.459	0.1405	0.913	0.7841	0.5589	0.8797	0.4969	160	1	737	76	3	1474	11870	597.7	9627	73750	9991	146700	372.3	8671	417.7
Macrococcus caseolyticus	0.5915	0.6462	0.3661	2.127e-05	1.74	3.642	7.261	5.908	1.371	11.74	4.852	5.703	5.48	5.624	0.002597	0.01254	21.97	104.4	0.57	0.7776	0.5791	44.39	46.66	0.3661	4	0.4932	0.6882	0.4675	0.1158	0.929	0.8182	0.549	0.924	0.4901	167	1	670	61	2	1340	6368	608.2	10880	37620	5017	74760	296	7642	334.3
Magnaporthe grisea	0.5654	0.6384	0.3366	2.093e-05	1.828	3.792	7.165	6.018	1.481	11.96	4.817	5.764	5.514	5.687	0.002532	0.01294	21.88	118.8	0.5195	0.7245	0.9806	53.85	47.09	0.3366	4	0.5186	0.6835	0.4652	0.1228	0.9246	0.797	0.5491	0.9122	0.4902	159	1	722	66	3	1444	7844	603	10250	47200	6355	93830	317.9	8323	363.9
Magnetococcus sp. MC-1	0.583	0.6315	0.3483	1.716e-05	1.765	3.811	7.401	6.044	1.377	12.01	4.941	5.821	5.495	5.745	0.002292	0.01177	22.99	116.5	0.5262	0.7368	0.6494	50.48	48.63	0.3483	4	0.506	0.6923	0.4674	0.1137	0.9292	0.8145	0.5497	0.9059	0.4923	185	1	770	67	2	1540	7804	705	12230	47170	6090	93760	331	8964	368.2
Malassezia globosa	0.5701	0.6303	0.3383	2.804e-05	1.808	3.659	6.917	5.907	1.442	11.74	4.801	5.674	5.283	5.595	0.002921	0.0137	20.3	108.5	0.5057	0.7475	0.8659	48.49	44.85	0.3383	4	0.5179	0.688	0.4654	0.1218	0.9247	0.8096	0.5523	0.8908	0.4901	134	1	619	61	2	1238	6618	490.3	7353	39090	5279	77670	292.9	7025	322.3
Mannheimia succiniciproducens	0.6035	0.6586	0.3731	1.264e-05	1.698	3.85	7.446	6.069	1.277	12.06	4.92	5.872	5.444	5.796	0.001998	0.01058	25	113.8	0.553	0.7788	0.3835	46.79	52.18	0.3731	4	0.5066	0.6877	0.4698	0.1051	0.9339	0.8082	0.5472	0.8943	0.4915	194	1	850	68	2	1700	7738	746.9	13530	46960	5817	93350	334.6	9982	370.2
Maricaulis maris	0.5696	0.6374	0.3228	9.796e-06	1.812	3.946	7.612	6.333	1.416	12.6	5.284	6.059	5.671	5.985	0.00169	0.01015	26.15	146.8	0.5419	0.654	0.834	65.76	52.98	0.3228	4	0.508	0.6874	0.4672	0.1115	0.9296	0.8311	0.5476	0.8921	0.4953	218	1	1072	82	2	2144	12030	860.3	16400	76210	9405	151600	433.3	12990	465.1
Marinobacter aquaeolei	0.5576	0.6344	0.3104	1.245e-05	1.854	3.895	7.561	6.296	1.47	12.53	5.061	6.015	5.625	5.935	0.00189	0.01095	24.52	146.4	0.5272	0.6342	1.058	67.45	50.1	0.3104	4	0.505	0.6884	0.4658	0.1164	0.9268	0.8005	0.5499	0.8897	0.4959	210	1	981	80	2	1962	11720	818	15320	73770	9289	146800	404.9	11800	450
Marinomonas sp. MWYL1	0.5657	0.6369	0.3148	9.183e-06	1.822	3.978	7.657	6.386	1.407	12.71	5.181	6.114	5.7	6.033	0.001621	0.009898	26.45	153	0.5508	0.6345	0.8665	69.01	53.29	0.3148	4	0.5082	0.6895	0.4673	0.1099	0.9298	0.8084	0.5491	0.8894	0.4967	227	1	1124	85	2	2248	13010	902.9	16880	83060	10050	165300	440.4	13740	484.5
Mesorhizobium loti	0.5591	0.6198	0.2965	8.459e-06	1.843	3.974	7.793	6.485	1.396	12.91	5.149	6.181	5.872	6.098	0.001519	0.009477	26.68	165.9	0.5457	0.5795	0.944	75.91	52.15	0.2965	4	0.4992	0.6925	0.4671	0.1074	0.9299	0.7912	0.5496	0.9023	0.4993	249	2	1214	91	2	2428	15100	989.5	19020	97910	11430	194900	468.6	15010	534.3
Mesorhizobium sp. BNC1	0.568	0.6401	0.3158	9.504e-06	1.814	3.894	7.654	6.369	1.395	12.67	5.13	6.097	5.657	6.025	0.001648	0.009932	26.21	150.6	0.5196	0.636	0.8247	67.6	52.79	0.3158	4	0.4987	0.6915	0.4674	0.1093	0.9301	0.8026	0.5491	0.885	0.4974	224	1	1101	84	2	2202	12650	872.2	16430	80570	9725	160300	430.9	13430	475.2
Methanobacterium thermoautotrophicum	0.6328	0.6926	0.4267	2.58e-05	1.62	3.644	6.617	5.654	1.216	11.23	4.606	5.486	5.383	5.42	0.002977	0.01265	21.33	80.98	0.4785	0.9733	0.2169	30.98	48.67	0.4267	3	0.5395	0.6699	0.4707	0.1075	0.9345	0.8119	0.5439	0.949	0.4806	108	1	544	51	2	1088	4130	393.6	6227	23350	3102	46360	234.9	5969	274.5
Methanobrevibacter smithii ATCC 35061	0.6189	0.6915	0.4035	2.666e-05	1.654	3.473	6.798	5.71	1.249	11.34	4.688	5.548	5.284	5.483	0.002975	0.01282	20.98	86	0.467	0.9086	0.2842	34	47.25	0.4035	4	0.5019	0.6817	0.4698	0.1092	0.9328	0.8184	0.5483	0.9226	0.4856	121	1	556	53	2	1112	4558	420.2	6825	26030	3441	51670	248.5	6169	280.1
Methanocaldococcus fervens	0.6517	0.7103	0.4583	2.368e-05	1.568	3.388	6.731	5.598	1.147	11.11	4.515	5.454	5.053	5.396	0.002909	0.01209	22	75.27	0.5337	1.023	0.115	27.27	49.1	0.4583	3	0.4941	0.6695	0.4725	0.1024	0.9378	0.8042	0.5414	0.9	0.4804	116	1	539	49	2	1078	3688	393	7155	20650	2698	40980	221.2	5880	247.6
Methanocaldococcus vulcanius	0.647	0.7068	0.449	2.539e-05	1.58	3.482	6.756	5.598	1.156	11.11	4.517	5.448	5.288	5.389	0.002992	0.01234	21.55	75.84	0.4626	1.003	0.1288	27.84	48.16	0.449	3	0.5059	0.6727	0.472	0.1032	0.9369	0.8045	0.5424	0.9418	0.481	118	1	528	49	2	1056	3716	410.9	7135	20800	2719	41290	221.3	5753	259.1
Methanococcus aeolicus	0.6413	0.7097	0.4406	2.95e-05	1.596	3.453	6.614	5.567	1.184	11.05	4.397	5.409	5.006	5.341	0.003211	0.01295	20.71	75	0.5002	0.9938	0.165	28	46.71	0.4406	3	0.5112	0.6696	0.4713	0.1063	0.9353	0.7873	0.5432	0.8964	0.4799	108	1	497	48	2	994	3600	372.9	6224	20040	2671	39780	211.1	5377	240.3
Methanococcus jannaschii	0.6478	0.7098	0.4524	2.478e-05	1.577	3.494	6.664	5.598	1.16	11.11	4.361	5.456	5.273	5.395	0.002965	0.01228	21.71	75.71	0.4762	1.02	0.1316	27.71	48.98	0.4524	3	0.5143	0.6682	0.4721	0.1036	0.9371	0.7767	0.5426	0.9391	0.4805	111	1	532	49	2	1064	3710	387.9	6697	20770	2729	41220	213.7	5805	258.4
Methanococcus maripaludis C	0.6465	0.7111	0.4533	2.928e-05	1.584	3.452	6.586	5.506	1.189	10.92	4.483	5.371	5.054	5.324	0.003232	0.01297	20.85	71.91	0.49	1.028	0.1633	26.85	47.28	0.4533	3	0.5131	0.6667	0.4715	0.1073	0.9357	0.8071	0.5422	0.9099	0.4782	106	1	490	46	2	980	3308	364.3	6112	18210	2507	36130	208.7	5280	237.3
Methanococcus vannielii	0.6593	0.7191	0.4736	2.514e-05	1.551	3.443	6.719	5.537	1.143	10.99	4.552	5.399	5.028	5.356	0.00303	0.01225	21.79	71.36	0.4999	1.083	0.1055	25.36	49.83	0.4736	3	0.5029	0.671	0.4728	0.1032	0.9383	0.8195	0.5399	0.9052	0.4785	115	1	512	47	2	1024	3354	395.9	6947	18570	2471	36860	213.9	5529	236.3
Methanocorpusculum labreanum	0.649	0.7081	0.4531	2.267e-05	1.573	3.49	6.733	5.628	1.145	11.17	4.488	5.489	5.284	5.432	0.002834	0.01194	22.2	77.08	0.5268	1.022	0.1153	28.08	50.08	0.4531	3	0.5089	0.6691	0.4725	0.1017	0.9378	0.7953	0.5426	0.9362	0.4811	116	1	555	50	2	1110	3854	404.9	7197	21690	2805	43050	224.4	6093	264.2
Methanoculleus marisnigri	0.6192	0.6741	0.3974	2.232e-05	1.653	3.579	6.892	5.79	1.22	11.5	4.628	5.609	5.423	5.545	0.002701	0.0121	21.86	90.93	0.5223	0.8753	0.2549	35.93	48.14	0.3974	3	0.5096	0.6765	0.4702	0.1053	0.9339	0.7969	0.5469	0.9339	0.4866	130	1	612	56	2	1224	5092	465.2	8043	29480	3758	58560	259.2	6866	303.7
Methanopyrus kandleri	0.6495	0.6914	0.4533	2.903e-05	1.57	3.508	6.737	5.54	1.132	10.99	4.496	5.408	5.012	5.345	0.003204	0.01266	20.85	72.21	0.4642	1.015	0.102	26.21	46.68	0.4533	3	0.5106	0.673	0.4724	0.1022	0.9372	0.8093	0.5443	0.9023	0.4816	117	1	490	47	2	980	3394	410.4	6953	18800	2447	37310	211.3	5300	235.6
Methanosaeta thermophila	0.6364	0.6813	0.4335	3.12e-05	1.607	3.544	6.44	5.568	1.199	11.05	4.463	5.417	5.194	5.346	0.003287	0.0132	20.38	75.54	0.4731	0.9885	0.1881	28.54	46.46	0.4335	3	0.5394	0.6695	0.4709	0.1076	0.9345	0.799	0.5453	0.93	0.4806	95	1	489	48	2	978	3626	336.7	5069	20190	2704	40060	214.2	5298	249.3
Methanosarcina acetivorans	0.6209	0.7076	0.4056	1.585e-05	1.651	3.728	7.069	5.888	1.246	11.7	4.703	5.713	5.428	5.655	0.002299	0.01122	23.93	97.4	0.5675	0.8831	0.2786	38.4	52.1	0.4056	4	0.5172	0.6745	0.4706	0.1057	0.9349	0.7962	0.5448	0.9189	0.4871	148	1	718	60	2	1436	5844	551.8	10090	34410	4412	68360	282.2	8204	325.7
Methanosarcina barkeri	0.6209	0.7076	0.4056	1.585e-05	1.651	3.728	7.069	5.888	1.246	11.7	4.703	5.713	5.428	5.655	0.002299	0.01122	23.93	97.4	0.5675	0.8831	0.2786	38.4	52.1	0.4056	4	0.5172	0.6745	0.4706	0.1057	0.9349	0.7962	0.5448	0.9189	0.4871	148	1	718	60	2	1436	5844	551.8	10090	34410	4412	68360	282.2	8204	325.7
Methanosarcina mazei	0.6162	0.701	0.3949	1.178e-05	1.662	3.849	7.34	6.026	1.244	11.98	4.798	5.847	5.465	5.776	0.001963	0.01035	25.67	108.1	0.587	0.8177	0.2904	43.06	53.15	0.3949	4	0.5149	0.6808	0.4708	0.1031	0.9357	0.7939	0.5451	0.9041	0.4905	178	1	847	66	2	1694	7132	685.1	12930	42980	5336	85420	316.7	9905	360.7
Methanosphaera stadtmanae	0.6353	0.6953	0.4269	2.769e-05	1.607	3.461	6.698	5.628	1.172	11.17	4.503	5.479	5.199	5.415	0.003073	0.01265	20.92	78.76	0.4658	0.9804	0.1606	29.76	48.04	0.4269	3	0.5074	0.6778	0.4712	0.1041	0.9354	0.7979	0.5462	0.9211	0.4822	113	1	523	50	2	1046	3938	391	6323	22160	2871	43990	225.2	5731	259.9
Methanospirillum hungatei	0.6241	0.7016	0.413	2.287e-05	1.641	3.577	6.847	5.737	1.241	11.39	4.632	5.575	5.269	5.513	0.002776	0.01232	21.89	86.96	0.4883	0.9036	0.2606	33.96	47.89	0.413	4	0.5127	0.6756	0.4703	0.108	0.9339	0.8049	0.5462	0.9155	0.4863	126	1	591	54	2	1182	4696	450.8	7696	26940	3550	53490	250.1	6590	284.5
Methylacidiphilum infernorum	0.5889	0.6514	0.3551	1.509e-05	1.747	3.8	7.237	6.065	1.358	12.06	4.953	5.845	5.554	5.778	0.002159	0.01131	23.79	117	0.4986	0.7432	0.5735	50.03	49.79	0.3551	4	0.5141	0.6824	0.4681	0.1117	0.9305	0.8136	0.5483	0.9124	0.4928	168	1	809	68	2	1618	7958	638.4	11270	48270	6186	95960	336.8	9457	377.7
Methylibium petroleiphilum	0.559	0.6517	0.302	7.676e-06	1.847	4.008	7.691	6.499	1.425	12.94	5.367	6.19	5.934	6.11	0.001461	0.009412	27.48	168.1	0.5653	0.591	0.9873	77.09	53.78	0.302	4	0.5097	0.6868	0.467	0.1093	0.9296	0.8227	0.5476	0.9096	0.4979	233	1	1264	92	2	2528	15460	933.9	18070	100500	11930	200100	493.8	15650	545.9
Methylobacillus flagellatus	0.5674	0.6467	0.3134	1.382e-05	1.815	3.842	7.514	6.244	1.388	12.42	5.075	5.973	5.533	5.897	0.001979	0.01087	23.82	137.9	0.5324	0.6323	0.8201	61.95	48.05	0.3134	4	0.5016	0.6929	0.4669	0.1109	0.9288	0.8099	0.551	0.8829	0.4975	202	1	917	77	2	1834	10620	776	13800	66330	8121	132000	390.8	10960	426
Methylobacterium chloromethanicum	0.5573	0.626	0.2972	1.11e-05	1.852	3.855	7.6	6.385	1.42	12.71	5.275	6.077	5.602	5.999	0.001746	0.01027	24.96	155.6	0.5297	0.5983	1.007	71.6	50.26	0.2972	4	0.4971	0.6897	0.4664	0.111	0.9283	0.823	0.5499	0.874	0.4974	216	1	1061	85	2	2122	13230	832.7	15780	84450	10140	168100	448.4	12900	476.2
Methylobacterium extorquens	0.554	0.611	0.2957	1.337e-05	1.865	3.843	7.529	6.33	1.448	12.6	5.086	6.027	5.646	5.95	0.001913	0.01084	23.91	151.1	0.5008	0.6032	1.086	70.11	48.71	0.2957	4	0.5004	0.6905	0.4658	0.1141	0.9269	0.8002	0.5513	0.8886	0.4975	206	1	982	82	2.5	1964	12440	792.1	14500	78910	9658	157000	417.6	11850	463.1
Methylobacterium nodulans	0.5616	0.6321	0.3077	1.204e-05	1.836	3.836	7.567	6.316	1.421	12.57	5.126	6.035	5.691	5.962	0.001842	0.01058	24.62	146.9	0.5029	0.6336	0.9348	66.89	50.69	0.3077	4	0.4968	0.6892	0.4665	0.1122	0.9283	0.8086	0.5506	0.8977	0.4967	211	1	997	81	2	1994	11900	809.3	15290	75150	9209	149500	415.2	12030	461
Methylobacterium populi	0.5614	0.6338	0.3041	1.079e-05	1.838	3.855	7.6	6.369	1.41	12.67	5.311	6.074	5.614	5.998	0.001734	0.01022	25.24	152.5	0.5362	0.6124	0.9321	69.52	50.83	0.3041	4	0.4971	0.6897	0.4667	0.1104	0.9289	0.8309	0.5497	0.8782	0.4973	216	1	1060	84	2	2120	12810	832.7	15780	81590	9831	162400	446.2	12880	471.6
Methylobacterium radiotolerans	0.5614	0.6338	0.3041	1.079e-05	1.838	3.855	7.6	6.369	1.41	12.67	5.311	6.074	5.614	5.998	0.001734	0.01022	25.24	152.5	0.5362	0.6124	0.9321	69.52	50.83	0.3041	4	0.4971	0.6897	0.4667	0.1104	0.9289	0.8309	0.5497	0.8782	0.4973	216	1	1060	84	2	2120	12810	832.7	15780	81590	9831	162400	446.2	12880	471.6
Methylobacterium sp. 4-46	0.5644	0.6357	0.3069	1.042e-05	1.826	3.832	7.636	6.37	1.389	12.68	5.216	6.084	5.606	6.01	0.001706	0.01007	25.48	151.5	0.5343	0.6182	0.8636	68.52	51.31	0.3069	4	0.492	0.6913	0.4671	0.1088	0.9296	0.816	0.55	0.877	0.4978	221	1	1070	84	2	2140	12730	846.8	16150	81070	9687	161300	438.2	13020	470.9
Methylocella silvestris	0.5619	0.6274	0.3127	1.151e-05	1.841	3.961	7.396	6.314	1.446	12.56	5.228	6.008	5.656	5.939	0.001818	0.01065	25.01	147.3	0.4919	0.6401	0.9852	67.31	51.21	0.3127	4	0.5228	0.6817	0.4662	0.1142	0.9278	0.8247	0.547	0.8921	0.4941	191	1	1013	81	2	2026	11930	756.6	13640	75340	9370	149900	423.5	12170	458.1
Methylococcus capsulatus	0.5689	0.6381	0.3192	1.71e-05	1.811	3.759	7.465	6.147	1.398	12.23	5.003	5.888	5.649	5.809	0.002219	0.01158	22.67	128.6	0.5317	0.6569	0.8137	57.56	46.64	0.3192	4	0.4946	0.6945	0.4665	0.1135	0.9279	0.8108	0.5517	0.9156	0.4959	194	1	816	72	2	1632	9256	729.3	12860	56900	7147	113200	360.2	9608	406.7
Methylotenera mobilis	0.5817	0.624	0.3482	2.072e-05	1.77	3.605	7.077	5.977	1.392	11.88	4.917	5.753	5.359	5.67	0.002521	0.01242	21.94	111.5	0.4745	0.7346	0.6781	48.5	46.28	0.3482	4	0.4994	0.6827	0.4669	0.1162	0.928	0.8196	0.5503	0.8932	0.4917	149	1	702	64	2	1404	7136	537.1	9342	42650	5613	84770	314.7	8077	343
Methylovorus sp. SIP3-4	0.5788	0.6343	0.3442	2.158e-05	1.781	3.602	7.044	5.976	1.408	11.88	4.846	5.739	5.465	5.661	0.002567	0.0126	21.69	112.2	0.4713	0.7302	0.7291	49.22	46	0.3442	4	0.501	0.6811	0.4665	0.1175	0.9273	0.8076	0.5497	0.9108	0.4913	146	1	694	64	2	1388	7182	525.9	9143	42920	5675	85310	310.1	7965	349.7
Micrococcus luteus	0.6013	0.6578	0.3798	1.447e-05	1.709	3.789	7.27	6.001	1.33	11.93	5.072	5.807	5.661	5.749	0.002163	0.01125	24.31	109.4	0.4652	0.799	0.4658	45.35	51.14	0.3798	4	0.5119	0.6854	0.469	0.1106	0.9321	0.8422	0.5465	0.9399	0.4914	169	1	790	65	2	1580	7108	640.3	11330	42660	5531	84770	329.7	9175	367.9
Microcystis aeruginosa	0.58	0.6653	0.3324	1.569e-05	1.772	3.814	7.518	6.129	1.34	12.19	5.124	5.885	5.542	5.8	0.002146	0.01119	23.27	124.1	0.5535	0.6962	0.6295	54.06	48.73	0.3324	4	0.498	0.6928	0.4677	0.1092	0.9301	0.8333	0.5505	0.9012	0.4933	202	1	826	71	2	1652	8808	770.5	13900	53980	6662	107400	363.8	9722	393.5
Minibacterium massiliensis	0.5685	0.6352	0.3135	1.529e-05	1.808	3.773	7.403	6.208	1.371	12.35	4.984	5.953	5.665	5.873	0.002078	0.01107	23.2	133.8	0.5493	0.6465	0.777	59.81	47.84	0.3135	4	0.4999	0.6924	0.467	0.1102	0.9289	0.8001	0.553	0.9095	0.4973	187	1	870	75	2	1740	10040	705.5	12240	62300	7609	123900	373.8	10360	424.9
Monodelphis domestica (opossum)	0.5012	0.6312	0.2586	2.977e-05	2.082	3.736	7.179	6.213	1.753	12.36	4.899	5.883	5.496	5.773	0.002826	0.01463	19.39	156.2	0.5093	0.5509	2.638	81.18	41.32	0.2586	6	0.5102	0.691	0.459	0.1405	0.913	0.7841	0.5589	0.8797	0.4969	160	1	737	76	3	1474	11870	597.7	9627	73750	9991	146700	372.3	8671	417.7
Monosiga brevicollis	0.6021	0.6679	0.3884	2.141e-05	1.706	3.71	6.943	5.837	1.353	11.59	4.8	5.662	5.41	5.582	0.002657	0.01261	22.14	97.24	0.5119	0.8584	0.486	40.24	48.93	0.3884	4	0.525	0.6811	0.4684	0.1158	0.9302	0.8193	0.5483	0.9235	0.4867	134	1	642	58	2	1284	5640	497.1	8138	32920	4474	65380	278.4	7270	313.8
Moorella thermoacetica	0.5957	0.6688	0.3623	1.49e-05	1.725	3.856	7.154	6.045	1.321	12.02	4.891	5.827	5.465	5.755	0.002154	0.01116	23.91	113.9	0.5649	0.7657	0.4844	47.88	50.54	0.3623	4	0.5285	0.6796	0.4687	0.1091	0.9318	0.8063	0.5473	0.9009	0.4909	157	1	801	67	2	1602	7630	605.3	10560	46120	5841	91690	327.7	9334	366.2
Mus musculus (mouse)	0.5045	0.6339	0.2638	2.642e-05	2.069	3.767	7.314	6.232	1.748	12.4	4.985	5.903	5.594	5.798	0.002681	0.01426	20.05	157.3	0.532	0.555	2.526	81.27	42.18	0.2638	6	0.5051	0.6903	0.4594	0.1397	0.9138	0.7955	0.5573	0.8927	0.497	176	1	772	77	3	1544	12110	663.1	11310	75470	10230	150100	383.9	9114	430.8
Mycobacterium abscessus ATCC 19977	0.5375	0.6294	0.2909	1.032e-05	1.942	3.944	7.588	6.439	1.624	12.82	5.131	6.125	5.778	6.045	0.001705	0.01082	25.6	170.9	0.5694	0.5771	1.598	82.85	50.79	0.2909	6	0.5086	0.6862	0.4635	0.1256	0.9227	0.7923	0.5492	0.8922	0.4978	216	1	1139	89	3	2278	15210	851.9	16170	97920	12720	194900	456.6	13950	514.2
Mycobacterium avium	0.5301	0.6382	0.2781	9.064e-06	1.969	3.97	7.741	6.541	1.638	13.02	5.182	6.204	5.827	6.127	0.001573	0.01037	26.24	186.2	0.5471	0.5491	1.785	91.66	51.78	0.2781	6	0.5018	0.6912	0.4634	0.1247	0.9226	0.7881	0.5495	0.886	0.4993	241	1	1252	95.5	3	2505	17810	956.6	18230	116600	14810	232100	494.7	15540	556.6
Mycobacterium bovis	0.5269	0.6303	0.2726	9.652e-06	1.981	3.969	7.715	6.549	1.644	13.04	5.136	6.194	5.759	6.115	0.001608	0.01047	25.71	188.5	0.5557	0.5353	1.861	93.46	50.85	0.2726	6	0.5024	0.6904	0.4632	0.125	0.9221	0.7943	0.5497	0.8815	0.499	237	1	1234	96	3	2468	18090	940.7	17630	118500	15000	235900	498.2	15290	552.9
Mycobacterium gilvum	0.5358	0.6292	0.2918	9.39e-06	1.952	3.982	7.591	6.47	1.645	12.88	5.253	6.136	5.7	6.065	0.001633	0.01069	26.26	175.6	0.5217	0.5829	1.669	85.65	52.46	0.2918	6	0.5134	0.6852	0.4633	0.1265	0.9224	0.8072	0.5467	0.8758	0.4962	216	1	1195	91	3	2390	15980	860	16410	103400	13470	205900	478	14670	518.7
Mycobacterium leprae	0.5897	0.6625	0.3542	1.568e-05	1.742	3.797	7.149	6.056	1.337	12.04	5.003	5.841	5.603	5.777	0.002194	0.01133	23.53	115.9	0.5129	0.7463	0.5462	49.39	49.58	0.3542	4	0.521	0.6828	0.4683	0.1102	0.9309	0.8233	0.5493	0.9221	0.4934	156.5	1	794	67.5	2	1588	7828	593.8	10150	47420	6004	94260	337.8	9276	378.2
Mycobacterium marinum M	0.5366	0.6	0.29	1.382e-05	1.947	3.889	7.465	6.338	1.632	12.61	5.059	6.023	5.588	5.945	0.001972	0.01169	23.78	159.6	0.522	0.5915	1.631	77.61	48.51	0.29	6	0.5097	0.6854	0.4629	0.1282	0.9212	0.7935	0.5502	0.8766	0.4965	198	1	987	83	3	1974	13250	770	14180	83970	11110	167100	419.9	11890	463.8
Mycobacterium smegmatis	0.5185	0.6191	0.2535	9.32e-06	2.011	3.963	7.832	6.638	1.641	13.22	5.153	6.269	5.851	6.176	0.00154	0.01011	25.61	203.1	0.5784	0.4916	2.084	102.1	49.65	0.2535	6	0.4951	0.6942	0.463	0.1231	0.9221	0.7723	0.5523	0.8769	0.5019	257	1	1306	102	3	2612	20710	1019	19510	137500	16900	273900	525.6	16370	596.8
Mycobacterium sp. JLS	0.535	0.6303	0.2889	9.68e-06	1.952	3.963	7.662	6.471	1.637	12.88	5.242	6.149	5.682	6.073	0.00165	0.0107	26	175.7	0.5331	0.5768	1.667	85.67	51.91	0.2889	6	0.5064	0.689	0.4634	0.126	0.9225	0.8055	0.5486	0.8731	0.4976	227	1	1183	91	3	2366	15990	899.7	17070	103400	13410	205900	477.1	14550	517
Mycobacterium sp. KMS	0.5597	0.6373	0.3122	9.122e-06	1.849	3.975	7.594	6.4	1.462	12.74	5.086	6.096	5.766	6.022	0.00162	0.0101	26.53	157.1	0.5448	0.6227	1.031	72.14	52.93	0.3122	4	0.5126	0.6856	0.4664	0.1139	0.9282	0.7914	0.5465	0.8973	0.4955	216	2	1141	86	2	2282	13510	858.6	16390	86490	10680	172100	437.4	13910	495.9
Mycobacterium sp. MCS	0.5361	0.6334	0.2919	9.798e-06	1.949	3.975	7.599	6.455	1.641	12.85	5.247	6.131	5.782	6.055	0.001667	0.01078	25.98	173.5	0.5397	0.583	1.651	84.47	51.89	0.2919	6	0.5122	0.6858	0.4634	0.1265	0.9224	0.8082	0.5478	0.8906	0.4968	217	1	1169	90	3	2338	15610	862.6	16440	100800	13140	200600	472.2	14330	520.4
Mycobacterium tuberculosis	0.5339	0.6289	0.2822	1.138e-05	1.955	3.948	7.649	6.44	1.625	12.82	5.093	6.106	5.737	6.032	0.00177	0.01098	24.83	172.1	0.5372	0.5628	1.683	84.07	49.53	0.2822	6	0.5035	0.6904	0.4633	0.1253	0.9223	0.7865	0.5496	0.8896	0.4983	225	1	1105	89	3	2210	15310	888.4	16750	98620	12730	196300	453.3	13490	510.6
Mycobacterium ulcerans	0.5343	0.6169	0.2817	1.143e-05	1.953	3.869	7.587	6.44	1.62	12.82	5.113	6.107	5.638	6.03	0.001771	0.01096	24.79	171.9	0.5361	0.561	1.668	83.89	49.37	0.2817	6	0.4998	0.6891	0.4633	0.1253	0.9223	0.7896	0.5499	0.8707	0.4983	214	1	1103	89	3	2206	15300	828	15650	98510	12690	196100	455.1	13470	501.8
Mycobacterium vanbaalenii	0.5313	0.6203	0.2841	1.072e-05	1.967	3.96	7.619	6.455	1.652	12.85	5.191	6.121	5.586	6.046	0.001729	0.01099	25.29	175.1	0.5103	0.5693	1.77	86.09	50.67	0.2841	6	0.5089	0.6872	0.4629	0.1274	0.9215	0.7996	0.5488	0.8605	0.4974	220	1	1138	90	3	2276	15760	871.1	16570	101700	13240	202500	467.2	13930	502.7
Mycoplasma agalactiae	0.6457	0.7327	0.4564	0.0001215	1.591	3.009	5.348	5.024	1.226	9.949	3.885	4.879	4.597	4.786	0.006601	0.01906	14.61	50.91	0.7234	1.144	0.2075	18.91	36.61	0.4564	3	0.5512	0.643	0.4689	0.1221	0.9286	0.7701	0.5474	0.9114	0.4674	44	1	241	33	2	482	1680	132.4	1706	8441	1295	16710	128.2	2352	151.7
Mycoplasma capricolum	0.6667	0.7287	0.4867	9.62e-05	1.528	3.088	5.547	5.03	1.098	9.957	3.862	4.921	4.658	4.871	0.005947	0.01705	15.58	48.91	0.4177	1.275	0.06226	16.91	40.79	0.4867	3	0.5471	0.652	0.4721	0.1093	0.9344	0.7656	0.5465	0.9234	0.4687	50	1	257	33	2	514	1614	154.4	2019	8119	1160	16070	127.4	2530	153.7
Mycoplasma conjunctivae	0.6681	0.7094	0.4964	0.0003347	1.525	2.695	4.147	4.571	1.129	9.018	3.554	4.483	4.418	4.365	0.01113	0.02388	11.42	35.08	0.4646	1.446	0.08759	12.08	33.25	0.4964	3	0.6344	0.6059	0.4704	0.124	0.928	0.775	0.5536	0.9636	0.4528	19	1	137	24	2	274	842	51.2	476.9	3849	623.3	7593	85.28	1228	106
Mycoplasma gallisepticum	0.6631	0.7564	0.4839	0.0001125	1.548	3.126	4.812	4.98	1.173	9.861	3.765	4.838	4.664	4.769	0.006452	0.01828	15	48	0.5679	1.212	0.1333	17	37.56	0.4839	3	0.631	0.6099	0.4705	0.1179	0.9316	0.7531	0.5432	0.9328	0.4662	31	1	240	32	2	480	1536	96.91	1140	7650	1164	15150	120.5	2322	149.2
Mycoplasma genitalium	0.6571	0.7319	0.4754	0.0001786	1.557	2.783	4.65	4.841	1.172	9.573	3.797	4.725	4.349	4.633	0.008066	0.02062	13.31	43.59	0.4391	1.283	0.1347	15.59	35.93	0.4754	3	0.579	0.6207	0.4699	0.1213	0.9291	0.7817	0.5499	0.8953	0.4621	28	1	193	29	2	386	1264	77.93	837	6119	951.8	12100	110.1	1824	126.1
Mycoplasma hyopneumoniae	0.6645	0.7159	0.4892	0.000253	1.535	2.811	4.357	4.686	1.142	9.253	3.485	4.589	4.364	4.479	0.009657	0.02231	12.23	38.38	0.4519	1.317	0.1006	13.38	32.92	0.4892	3	0.6304	0.6012	0.4703	0.1222	0.9288	0.7414	0.552	0.9284	0.4598	22	1	159	26	2	318	998	61.84	662.3	4676	742.3	9235	90.6	1459	113.5
Mycoplasma penetrans	0.6348	0.7194	0.4424	3.844e-05	1.62	3.772	5.756	5.47	1.273	10.85	4.278	5.309	4.997	5.24	0.003699	0.01442	19.47	71.29	0.5449	1.069	0.2831	27.29	47.02	0.4424	3	0.6386	0.6371	0.4696	0.1162	0.9318	0.7789	0.5432	0.9099	0.4744	60	1	438	45	2	876	3208	226.3	3016	17550	2521	34820	192.5	4651	224.9
Mycoplasma pneumoniae	0.6526	0.7174	0.469	0.0001631	1.568	2.929	4.812	4.89	1.19	9.672	3.965	4.769	4.44	4.679	0.007685	0.02028	13.6	45.47	0.4271	1.276	0.1569	16.47	37	0.469	3	0.5913	0.6307	0.4695	0.1219	0.9287	0.808	0.5499	0.9049	0.4626	31	1	204	30	2	408	1364	90.81	952.7	6670	1035	13190	118.9	1946	133.2
Mycoplasma pulmonis	0.6592	0.7402	0.4803	0.0001726	1.552	2.866	4.904	4.841	1.172	9.573	3.837	4.731	4.651	4.653	0.007958	0.02043	13.45	43.45	0.4605	1.271	0.1333	15.45	35.59	0.4803	3	0.5732	0.6245	0.4701	0.1213	0.9294	0.7898	0.5496	0.9574	0.4648	32	1	195	29	2	390	1260	91.72	1133	6100	952	12060	111.3	1845	134.9
Mycoplasma synoviae	0.6426	0.724	0.4524	0.0002455	1.595	2.793	4.516	4.789	1.227	9.467	3.852	4.659	4.522	4.576	0.009329	0.02289	12.21	43.07	0.4306	1.185	0.2105	16.07	32	0.4524	3	0.6015	0.6183	0.4679	0.1283	0.9249	0.8012	0.5534	0.9406	0.4666	25	1	171	28	2	342	1206	69.83	713.5	5776	927.5	11420	107.9	1593	126.6
Myxococcus xanthus	0.5499	0.6118	0.2958	1.199e-05	1.88	3.882	7.647	6.367	1.482	12.67	5.085	6.065	5.681	5.977	0.001823	0.01073	24.55	156	0.5503	0.6007	1.187	73.02	49.86	0.2958	4	0.4976	0.6925	0.4655	0.1161	0.9262	0.7955	0.5509	0.8887	0.4968	223	1	1031	84	2	2062	13110	865.6	16120	83440	10330	166000	427.1	12510	477.2
Nanoarchaeum equitans	0.5636	0.5091	0.4	0.02186	1.836	0.8631	2.794	3.432	1.659	6.64	2.369	3.346	3.096	3.289	0.08347	0.09293	4	18.36	0.7775	0.9636	1.182	8.364	9.636	0.4	4	0.3074	0.6177	0.4482	0.2446	0.8671	0.6847	0.6129	0.8949	0.4888	7	1	22	11	2	44	202	6.042	64.27	693.3	182.5	1341	26.05	147.2	34.05
Nasonia vitripennis (jewel wasp)	0.5083	0.5869	0.2796	3.655e-05	2.064	3.572	6.947	6.046	1.8	12.02	4.86	5.755	5.464	5.652	0.00324	0.01612	18.74	138.3	0.4499	0.6216	2.455	71.26	41.65	0.2796	6	0.5047	0.6888	0.4581	0.1481	0.9107	0.7983	0.5579	0.8977	0.4929	135	1	637	68	3	1274	9402	482.2	7552	56850	8202	113000	330.5	7332	371.6
Natranaerobius thermophilus	0.6103	0.6894	0.3898	1.82e-05	1.682	3.632	7.168	5.886	1.289	11.7	4.771	5.695	5.448	5.645	0.002438	0.01176	23	99.23	0.4584	0.8429	0.3681	40.23	49.73	0.3898	4	0.4979	0.6853	0.4694	0.1093	0.9327	0.8077	0.546	0.9224	0.489	157	1	690	60	2	1380	5954	570.2	10100	35050	4561	69640	286.3	7860	326.9
Natronomonas pharaonis	0.5787	0.6469	0.3431	1.357e-05	1.785	3.861	7.355	6.145	1.408	12.22	4.902	5.886	5.461	5.816	0.002035	0.01121	24.36	126.7	0.5217	0.7234	0.7457	55.72	51.36	0.3431	4	0.5154	0.6824	0.4671	0.1143	0.929	0.7945	0.5462	0.8852	0.4907	180	1	877	72	2	1754	9124	695.1	12910	56070	7200	111500	353	10320	393.2
Nautilia profundicola	0.6111	0.654	0.3961	2.293e-05	1.681	3.688	6.972	5.786	1.308	11.49	4.752	5.599	5.195	5.537	0.002756	0.01261	21.79	92.46	0.432	0.8643	0.3902	37.46	47.54	0.3961	4	0.5188	0.6816	0.469	0.1128	0.9315	0.8182	0.5461	0.8946	0.4867	138	1	610	56	2	1220	5178	509	8374	29960	4028	59510	266.1	6831	290.9
Neisseria gonorrhoeae	0.5925	0.6589	0.3577	1.814e-05	1.733	3.783	7.243	5.991	1.323	11.91	4.848	5.777	5.593	5.707	0.002366	0.01173	22.71	110.1	0.5509	0.7529	0.5092	46.56	47.8	0.3577	4	0.5123	0.6885	0.4683	0.1103	0.9308	0.8065	0.5493	0.9304	0.4924	167	1	732.5	64.5	2	1465	7100	631.7	10630	42540	5421	84550	312.7	8464	360.7
Neisseria meningitidis	0.5816	0.6328	0.3455	1.85e-05	1.769	3.783	7.243	6.022	1.38	11.97	4.914	5.79	5.609	5.714	0.002386	0.01193	22.58	115.5	0.5372	0.7291	0.6649	50.55	47.48	0.3455	4	0.5123	0.6885	0.4673	0.1139	0.9289	0.8129	0.5499	0.9279	0.4927	167	1	735	66	2	1470	7626	631.7	10630	45920	5963	91280	324.3	8511	370.2
Nematostella vectensis (sea anemone)	0.5257	0.6446	0.2899	2.492e-05	1.975	3.775	7.201	6.14	1.625	12.21	4.823	5.839	5.561	5.743	0.002666	0.01393	20.58	140.2	0.5337	0.6182	1.83	69.25	43.89	0.2899	4	0.5137	0.6855	0.4616	0.1319	0.9178	0.7817	0.5543	0.9012	0.494	163	1	741	72	3	1482	10100	615.3	10460	62000	8306	123300	347.2	8653	400.4
Neorickettsia risticii	0.6206	0.6594	0.4244	7.235e-05	1.667	3.558	5.734	5.295	1.356	10.5	4.128	5.094	4.753	4.983	0.005035	0.01754	16.55	65	0.516	0.9372	0.429	26	36.55	0.4244	4	0.6024	0.6471	0.4668	0.1279	0.9258	0.7756	0.5436	0.8931	0.4739	60	1	331	40	2	662	2600	213.5	2666	13770	2116	27310	165.1	3372	190.1
Neurospora crassa	0.566	0.6467	0.3304	2.502e-05	1.825	3.698	6.981	5.975	1.458	11.88	4.9	5.715	5.363	5.635	0.00274	0.0133	20.81	115	0.5067	0.7197	0.9399	51.97	45.34	0.3304	4	0.5173	0.683	0.4651	0.1217	0.9245	0.8167	0.5506	0.8939	0.4899	142	1	666	64	2	1332	7358	525.2	8335	43960	5879	87380	313.6	7612	343.2
Nitratiruptor sp. SB155-2	0.6056	0.647	0.3866	2.315e-05	1.695	3.692	7.075	5.812	1.317	11.54	4.686	5.623	5.469	5.559	0.002748	0.01265	21.65	94.95	0.4362	0.8415	0.4246	38.95	47.12	0.3866	4	0.5128	0.6869	0.4686	0.1131	0.9309	0.8033	0.5475	0.9376	0.488	147	1	617	57	2	1234	5412	542.8	8914	31450	4203	62480	267.1	6938	311.7
Nitrobacter hamburgensis	0.5696	0.6468	0.3287	1.136e-05	1.814	3.931	7.514	6.26	1.436	12.45	5.189	5.991	5.673	5.921	0.001838	0.01071	25.31	139.7	0.5195	0.675	0.8673	62.67	51.97	0.3287	4	0.5128	0.6858	0.4668	0.1144	0.9286	0.8255	0.5473	0.9026	0.494	203	1	987	78	2	1974	10890	797.9	14920	68200	8622	135700	404.7	11830	442.5
Nitrobacter winogradskyi	0.5666	0.6409	0.3256	1.306e-05	1.825	3.853	7.448	6.222	1.452	12.38	5.029	5.95	5.59	5.876	0.001967	0.01115	24.42	136.9	0.5131	0.6677	0.9246	61.87	50.08	0.3256	4	0.507	0.6863	0.4662	0.1164	0.9275	0.8049	0.548	0.8946	0.494	194	1	928	76	2	1856	10400	747.5	13770	64720	8276	128700	382.2	11040	424.8
Nitrosococcus oceani	0.5703	0.6336	0.3194	1.172e-05	1.807	3.88	7.54	6.281	1.386	12.5	5.082	6.006	5.617	5.93	0.001836	0.01048	24.91	140.9	0.5269	0.6579	0.7907	62.94	51.32	0.3194	4	0.5048	0.6873	0.4672	0.1101	0.9296	0.8062	0.5488	0.891	0.4947	206	1	984	79	2	1968	11130	799.4	15130	69930	8541	139100	401.5	11820	443.7
Nitrosomonas europaea	0.5777	0.6354	0.336	1.366e-05	1.783	3.822	7.432	6.167	1.384	12.26	5.048	5.918	5.601	5.849	0.002019	0.01103	24.19	128.4	0.5071	0.696	0.7089	56.38	50.11	0.336	4	0.5048	0.6885	0.4674	0.112	0.9296	0.8155	0.5487	0.9048	0.4941	190	1	883	73	2	1766	9372	726.1	13190	57800	7274	114900	368.5	10450	408.8
Nitrosomonas eutropha	0.5727	0.6358	0.3267	1.585e-05	1.799	3.772	7.479	6.147	1.392	12.23	4.998	5.889	5.527	5.813	0.002154	0.01141	23.19	127.7	0.5432	0.6874	0.7689	56.72	48.81	0.3267	4	0.4954	0.6916	0.4669	0.113	0.9285	0.81	0.5501	0.8959	0.4935	196	1	835	72	2	1670	9196	739.3	13450	56530	7116	112400	359.8	9835	398
Nitrosopumilus maritimus	0.6062	0.6789	0.3842	1.919e-05	1.697	3.824	6.911	5.885	1.313	11.69	4.75	5.675	5.54	5.615	0.002496	0.01202	22.67	100.1	0.484	0.8277	0.4235	41.13	48.83	0.3842	4	0.5421	0.6746	0.4688	0.1114	0.9316	0.8042	0.5452	0.9379	0.4876	133	1	680	60	2	1360	6008	508.7	8383	35360	4649	70260	285	7719	332.4
Nitrosospira multiformis	0.5903	0.6647	0.3525	1.45e-05	1.741	3.807	7.24	6.087	1.327	12.1	4.958	5.858	5.587	5.793	0.002106	0.01106	23.97	118.4	0.5253	0.7421	0.532	50.41	50.46	0.3525	4	0.515	0.6822	0.4684	0.1088	0.9313	0.8117	0.5479	0.9146	0.4924	168	1	827	69	2	1654	8170	639.5	11340	49730	6229	98890	342.1	9690	385.5
Nocardia farcinica	0.5288	0.6467	0.2761	9.422e-06	1.973	3.971	7.65	6.534	1.64	13.01	5.315	6.2	5.789	6.116	0.0016	0.01046	25.96	185.5	0.6153	0.546	1.804	91.45	51.33	0.2761	6	0.5078	0.6884	0.4633	0.125	0.9223	0.8089	0.5502	0.8812	0.4992	226	1	1233	95	3	2466	17620	897.5	16940	115100	14650	229200	504.9	15290	550
Nocardioides sp. JS614	0.5603	0.6569	0.31	9.298e-06	1.845	3.941	7.625	6.401	1.449	12.74	5.401	6.094	5.758	6.022	0.001629	0.01006	26.35	156.8	0.568	0.6257	1.001	71.84	53.19	0.31	4	0.5065	0.6871	0.4665	0.1129	0.9285	0.8405	0.5468	0.8959	0.4953	220	2	1133	86	2	2266	13490	867.1	16720	86330	10590	171800	464.5	13810	495.1
Nostoc punctiforme	0.5673	0.6394	0.3218	1.423e-05	1.819	3.837	7.624	6.204	1.431	12.34	5.162	5.942	5.782	5.854	0.002037	0.01122	23.81	134.6	0.5535	0.6724	0.8757	60.61	49.76	0.3218	4	0.4943	0.6922	0.4664	0.115	0.9278	0.8287	0.55	0.9283	0.4933	217	1	893	75	3	1786	10100	832.6	15760	62640	7942	124600	387.1	10610	433.7
Novosphingobium aromaticivorans	0.5337	0.6271	0.2846	8.899e-06	1.955	3.98	7.71	6.519	1.631	12.98	5.281	6.2	5.831	6.116	0.001571	0.01038	26.47	181.8	0.5762	0.5621	1.683	88.81	52.28	0.2846	6	0.5046	0.691	0.4636	0.1246	0.923	0.8056	0.5496	0.8896	0.4988	237	1	1244	94	3	2488	17090	943.4	17610	111400	14260	221800	496.4	15420	548.1
Oceanobacillus iheyensis	0.5412	0.63	0.3028	1.469e-05	1.93	3.822	7.515	6.266	1.636	12.47	5.154	5.978	5.629	5.897	0.002069	0.01208	23.62	150.6	0.526	0.6219	1.539	72.56	48.51	0.3028	6	0.4991	0.6895	0.4629	0.13	0.921	0.8177	0.5501	0.893	0.4954	202	1	933	79	3	1866	11890	772.1	14350	74530	10080	148300	407.2	11150	444.7
Ochrobactrum anthropi	0.5557	0.6392	0.2996	1.258e-05	1.86	3.85	7.579	6.332	1.452	12.6	5.062	6.034	5.754	5.96	0.001869	0.01075	24.27	150.6	0.5484	0.6167	1.063	69.63	49.95	0.2996	4	0.4977	0.6899	0.4659	0.1144	0.9271	0.7962	0.5506	0.905	0.4966	213	1	995	82	2	1990	12350	820	15380	78220	9645	155700	415.1	12010	471.8
Oenococcus oeni	0.588	0.6641	0.3557	2.333e-05	1.75	3.757	6.809	5.909	1.363	11.74	4.779	5.686	5.566	5.595	0.002689	0.01272	21.34	105	0.6084	0.7721	0.596	45.02	46.33	0.3557	4	0.5393	0.6747	0.4673	0.1151	0.9285	0.8057	0.5495	0.9385	0.488	125	1	651	61	2	1302	6406	469.6	7436	37850	4989	75220	291.5	7403	339.5
Oligotropha carboxidovorans	0.5627	0.6404	0.3067	1.656e-05	1.832	3.792	7.377	6.205	1.41	12.35	5.127	5.922	5.532	5.853	0.002153	0.0114	22.69	135.6	0.5303	0.6378	0.9072	61.6	47.2	0.3067	4	0.504	0.6914	0.4661	0.1133	0.9274	0.8231	0.5518	0.8881	0.4964	184	1	851	75	2	1702	10170	697.7	12020	63110	7823	125500	384.5	10080	414.9
Opitutus terrae	0.6003	0.6382	0.3697	1.57e-05	1.709	3.783	7.347	6.003	1.296	11.93	4.847	5.794	5.526	5.726	0.002223	0.01126	23.66	109.4	0.4879	0.7837	0.4265	45.38	50.15	0.3697	4	0.5055	0.6857	0.4691	0.1078	0.9324	0.8048	0.5473	0.9176	0.4907	179	1	769	65	2	1538	7110	677.1	12350	42680	5392	84830	315	8911	359.2
Orientia tsutsugamushi Boryong	0.6172	0.62	0.4194	0.0002131	1.673	2.85	5.025	4.929	1.348	9.757	3.78	4.744	4.389	4.646	0.00858	0.02321	12.58	50.19	0.4097	0.9527	0.441	20.19	28.58	0.4194	3	0.5512	0.6502	0.4648	0.1367	0.9202	0.7629	0.5511	0.886	0.4745	36	1	195	31	2	390	1556	102.6	1065	7670	1254	15180	117.2	1850	136.1
Ornithorhynchus anatinus (platypus)	0.5012	0.6312	0.2586	2.977e-05	2.082	3.736	7.179	6.213	1.753	12.36	4.899	5.883	5.496	5.773	0.002826	0.01463	19.39	156.2	0.5093	0.5509	2.638	81.18	41.32	0.2586	6	0.5102	0.691	0.459	0.1405	0.913	0.7841	0.5589	0.8797	0.4969	160	1	737	76	3	1474	11870	597.7	9627	73750	9991	146700	372.3	8671	417.7
Oryza sativa japonica (Japanese rice)	0.5078	0.6302	0.2665	2.184e-05	2.055	3.827	7.635	6.287	1.739	12.51	4.961	5.975	5.59	5.907	0.002441	0.01353	21.05	162.3	0.4879	0.5785	2.413	83.35	45.7	0.2665	5	0.4915	0.6994	0.4601	0.1377	0.9152	0.7847	0.5575	0.8843	0.499	221	1	842	80	3	1684	12990	845.9	14760	81660	10990	162400	396.9	10060	447.2
Ostreococcus lucimarinus	0.5472	0.6577	0.3077	2.237e-05	1.892	3.88	7.233	6.102	1.531	12.13	4.932	5.82	5.611	5.731	0.002547	0.01312	21.23	130.6	0.6174	0.6712	1.3	61.57	46.31	0.3077	4	0.5249	0.6833	0.4638	0.1251	0.9221	0.8047	0.5524	0.9155	0.4914	168	1	743	70	3	1486	9140	651.9	11120	55770	7397	110900	345.3	8649	392.8
Paenibacillus sp. JDR-2	0.5871	0.6374	0.3539	1.088e-05	1.755	3.856	7.435	6.186	1.368	12.3	5.101	5.95	5.449	5.882	0.001836	0.01048	25.84	128.1	0.51	0.7268	0.6151	55.11	53.05	0.3539	4	0.5089	0.6849	0.4683	0.1103	0.9313	0.8215	0.5458	0.8776	0.4927	191	1	956	74	2	1912	9480	736.6	13780	58650	7390	116600	377.5	11380	403.2
Pan troglodytes (chimpanzee)	0.5012	0.6312	0.2586	2.977e-05	2.082	3.736	7.179	6.213	1.753	12.36	4.899	5.883	5.496	5.773	0.002826	0.01463	19.39	156.2	0.5093	0.5509	2.638	81.18	41.32	0.2586	6	0.5102	0.691	0.459	0.1405	0.913	0.7841	0.5589	0.8797	0.4969	160	1	737	76	3	1474	11870	597.7	9627	73750	9991	146700	372.3	8671	417.7
Parabacteroides distasonis	0.5874	0.6174	0.3481	2.486e-05	1.748	3.712	7.137	5.911	1.328	11.75	4.611	5.695	5.205	5.615	0.002743	0.01267	20.89	104.9	0.4483	0.7503	0.5495	44.85	45.02	0.3481	4	0.5102	0.6903	0.4675	0.1122	0.9291	0.7774	0.5521	0.8776	0.4916	155	1	637	61	2	1274	6396	575.3	9242	37810	4860	75130	281.2	7255	317.5
Paracoccus denitrificans	0.5618	0.627	0.3056	1.011e-05	1.834	3.876	7.722	6.386	1.412	12.71	5.097	6.109	5.632	6.027	0.001681	0.01005	25.67	154.1	0.5493	0.616	0.9148	70.07	51.74	0.3056	4	0.4925	0.695	0.4669	0.1103	0.9292	0.7952	0.5508	0.8788	0.498	234	1	1091	85	2	2182	13100	906.9	17080	83630	10080	166400	433.2	13330	478.8
Paramecium tetraurelia	0.5821	0.6385	0.3542	3.628e-05	1.768	3.533	6.558	5.759	1.397	11.44	4.72	5.554	5.404	5.466	0.003361	0.01448	19.13	95.45	0.4945	0.804	0.6882	41.45	43.42	0.3542	4	0.5273	0.6811	0.466	0.1211	0.9255	0.8164	0.5532	0.9347	0.4871	104	1	526	55	2	1052	5250	367.4	5187	30240	4149	60040	259.6	5842	297.2
Parvibaculum lavamentivorans	0.5563	0.6343	0.3053	1.13e-05	1.857	3.913	7.623	6.35	1.459	12.63	5.242	6.062	5.664	5.982	0.001787	0.01058	25.04	152.2	0.5328	0.6174	1.061	70.24	50.63	0.3053	4	0.5029	0.6909	0.4661	0.1146	0.9273	0.8223	0.5501	0.8885	0.497	220	1	1039	83	2	2078	12640	860.9	15970	80240	9932	159700	435.1	12600	470.1
Pasteurella multocida	0.6039	0.6764	0.3767	1.387e-05	1.699	3.802	7.378	6.025	1.294	11.97	4.944	5.826	5.525	5.754	0.002103	0.01093	24.48	110.5	0.5663	0.7897	0.4035	45.45	51.33	0.3767	4	0.5059	0.6866	0.4695	0.1072	0.9332	0.8179	0.5466	0.9141	0.4907	183	1	808	66	2	1616	7290	695.8	12660	43920	5550	87300	326.3	9415	364.7
Pectobacterium carotovorum	0.5499	0.621	0.2949	1.472e-05	1.88	3.824	7.504	6.296	1.479	12.53	5.111	5.996	5.664	5.909	0.002017	0.01128	23.3	148.5	0.5262	0.6076	1.187	69.53	48	0.2949	4	0.4993	0.69	0.4651	0.1171	0.9255	0.8084	0.5519	0.8959	0.4962	202	1	932	80	2	1864	11880	772.4	14080	74810	9346	148900	408.9	11180	453.1
Pectobacterium wasabiae	0.5635	0.6207	0.3091	1.529e-05	1.828	3.801	7.474	6.225	1.403	12.38	5.07	5.956	5.603	5.873	0.002075	0.01119	23.18	137.1	0.5135	0.6404	0.8854	62.08	48.03	0.3091	4	0.4986	0.6919	0.4664	0.1125	0.9278	0.8114	0.5523	0.8968	0.4963	197	1	881	76	2	1762	10420	748.7	13350	64860	7999	129000	385.3	10490	425.8
Pediococcus pentosaceus	0.5914	0.6551	0.3662	6.677e-05	1.742	3.345	5.583	5.501	1.375	10.92	4.439	5.291	5.219	5.196	0.004596	0.01686	16.48	78.39	0.4901	0.8638	0.591	33.39	38.87	0.3662	4	0.5785	0.6416	0.4655	0.1248	0.9239	0.8037	0.5531	0.9449	0.4809	55	1	379	46	2	758	3606	184	2322	19840	2846	39370	204.2	4010	240.1
Pedobacter heparinus	0.5722	0.6339	0.3322	1.429e-05	1.802	3.805	7.388	6.166	1.421	12.26	4.984	5.917	5.525	5.854	0.002064	0.0113	23.92	129.8	0.464	0.6963	0.8087	57.75	50.14	0.3322	4	0.5053	0.6872	0.4668	0.115	0.9282	0.8052	0.5494	0.8926	0.4945	185	1	873	73	2	1746	9472	704	12730	58400	7469	116100	363.8	10330	403.3
Pelobacter carbinolicus	0.5983	0.6698	0.3631	1.1e-05	1.715	3.836	7.389	6.15	1.291	12.23	5.206	5.942	5.705	5.866	0.001848	0.01021	25.78	121.8	0.5704	0.7304	0.4289	50.75	51.86	0.3631	4	0.5088	0.6828	0.4696	0.1048	0.9337	0.8438	0.5473	0.9246	0.4943	186	1	928	72	2	1856	8766	713.4	13370	53910	6597	107200	374.9	11030	410.7
Pelobacter propionicus	0.5827	0.6365	0.3452	2.12e-05	1.765	3.767	7.023	5.978	1.367	11.88	4.871	5.755	5.438	5.673	0.002536	0.01234	21.75	111.2	0.5224	0.7257	0.6379	48.19	45.72	0.3452	4	0.5246	0.6833	0.4672	0.1142	0.9285	0.8118	0.5511	0.9062	0.4927	145	1	696	64	2	1392	7116	546.2	8722	42540	5513	84560	311.7	8011	348
Pelodictyon luteolum	0.6021	0.6505	0.3797	2.004e-05	1.71	3.884	6.872	5.884	1.334	11.69	4.815	5.667	5.448	5.596	0.002545	0.01224	22.4	100.9	0.4523	0.8305	0.4732	41.9	49	0.3797	4	0.5523	0.6714	0.4683	0.1131	0.9307	0.8152	0.5453	0.9224	0.4857	131	1	672	60	2	1344	6054	508.8	8288	35620	4722	70790	288.9	7616	326.9
Pelodictyon phaeoclathratiforme	0.6059	0.6525	0.3815	1.609e-05	1.696	3.903	7.064	5.956	1.302	11.84	4.81	5.744	5.553	5.678	0.002277	0.01142	23.65	105.2	0.4723	0.8254	0.4081	43.17	51.17	0.3815	4	0.5407	0.673	0.4692	0.1091	0.9326	0.8047	0.5449	0.929	0.4872	149	1	745	63	2	1490	6626	581.6	10210	39460	5084	78440	303	8559	349.8
Pelotomaculum thermopropionicum	0.6047	0.6779	0.3808	1.428e-05	1.699	3.871	7.229	6.001	1.309	11.93	4.826	5.809	5.445	5.747	0.002145	0.01109	24.37	108.7	0.56	0.8053	0.4167	44.71	51.54	0.3808	4	0.5255	0.6815	0.4694	0.1089	0.9329	0.8014	0.5465	0.9042	0.4907	165	1	792	65	2	1584	7066	638.7	11290	42410	5447	84280	313.7	9201	353.9
Persephonella marina	0.6094	0.6486	0.3902	2.084e-05	1.684	3.715	7.128	5.838	1.295	11.6	4.689	5.649	5.241	5.586	0.00261	0.01221	22.24	95.97	0.4415	0.8439	0.3783	38.97	48.1	0.3902	4	0.5118	0.6857	0.4692	0.1108	0.932	0.8005	0.5467	0.8947	0.4881	153	1	645	58	2	1290	5566	568.3	9602	32490	4281	64550	272	7288	304
Petrotoga mobilis	0.6099	0.6826	0.3855	1.647e-05	1.68	3.737	7.168	5.935	1.267	11.79	4.92	5.752	5.259	5.692	0.002305	0.01133	23.52	102.5	0.5005	0.8207	0.3402	41.48	50.06	0.3855	4	0.513	0.6833	0.4698	0.1066	0.9336	0.8263	0.5473	0.8832	0.4907	156	1	729	62	2	1458	6354	583	10320	37710	4793	74940	305	8387	326
Phaeodactylum tricornutum	0.5732	0.638	0.3433	2.199e-05	1.8	3.788	7.134	5.976	1.438	11.88	4.76	5.739	5.394	5.669	0.002601	0.0129	21.62	113.4	0.5012	0.7391	0.8324	50.38	46.56	0.3433	4	0.5199	0.6875	0.4659	0.12	0.926	0.7933	0.55	0.8991	0.4912	156	1	692	64	2	1384	7256	590.9	9481	43360	5796	86170	304.6	7943	345.2
Phenylobacterium zucineum	0.5647	0.6227	0.314	1.311e-05	1.825	3.84	7.555	6.262	1.419	12.46	4.975	6.001	5.718	5.918	0.001935	0.01085	24.18	140.5	0.5443	0.6444	0.8823	63.49	49.62	0.314	4	0.4982	0.6922	0.4666	0.113	0.9283	0.7915	0.5515	0.9097	0.4965	209	1	943	78	3	1886	10960	802.6	14570	68620	8521	136500	388	11320	446
Photobacterium profundum	0.5609	0.6386	0.3077	1.206e-05	1.839	3.89	7.646	6.316	1.425	12.57	5.077	6.039	5.608	5.946	0.001844	0.01061	24.62	147.1	0.573	0.6216	0.9509	67.09	49.73	0.3077	4	0.4986	0.6925	0.4665	0.1126	0.9281	0.8008	0.5509	0.8846	0.4965	223	1	997	81	2	1994	11910	867.4	16110	75250	9235	149700	411.2	12040	454.2
Photorhabdus asymbiotica	0.579	0.6346	0.3396	1.395e-05	1.779	3.837	7.42	6.147	1.383	12.22	4.914	5.902	5.434	5.827	0.002049	0.01113	24.11	126.3	0.5271	0.7128	0.6982	55.31	50.61	0.3396	4	0.5069	0.6863	0.4674	0.1122	0.9295	0.7965	0.5484	0.8806	0.4925	190	1	868	72	2	1736	9094	729	13340	55900	7069	111200	353.8	10250	391.2
Photorhabdus luminescens	0.5737	0.6366	0.33	7.883e-06	1.8	3.984	7.588	6.384	1.407	12.71	5.214	6.106	5.827	6.039	0.001528	0.009642	27.72	151.2	0.5176	0.6599	0.7895	67.22	55.44	0.33	4	0.5142	0.6847	0.4677	0.1099	0.9308	0.8134	0.5451	0.9091	0.4949	215	1	1178	85	2	2356	12850	856.6	16460	82070	10050	163300	443.1	14390	495.3
Physcomitrella patens subsp. patens	0.5438	0.6551	0.2988	1.963e-05	1.903	3.876	7.474	6.183	1.533	12.3	4.983	5.9	5.594	5.818	0.002358	0.01254	21.81	138.9	0.5939	0.6449	1.351	65.92	47.08	0.2988	4	0.5085	0.6915	0.4639	0.1236	0.9226	0.8024	0.5536	0.901	0.4944	197	1	807	74	3	1614	10280	763.5	13400	63560	8281	126400	368.7	9522	414
Phytoplasma AYWB	0.6221	0.6771	0.4333	0.003002	1.658	2.085	3.527	3.978	1.349	7.801	3.031	3.847	3.453	3.677	0.03189	0.04702	6.5	24.88	0.7017	1.383	0.4231	9.875	20.75	0.4333	3	0.5816	0.6218	0.4606	0.1706	0.9032	0.7577	0.5741	0.8632	0.439	12	1	52	16	2	104	398	25.02	179.9	1583	323.8	3105	48.49	400.1	55.25
Pichia pastoris	0.5832	0.6484	0.3557	2.353e-05	1.766	3.678	6.905	5.908	1.395	11.74	4.785	5.692	5.324	5.616	0.002712	0.01298	21.34	105.9	0.5156	0.776	0.682	45.93	46.56	0.3557	4	0.5206	0.6845	0.4667	0.1179	0.9274	0.8069	0.5501	0.8977	0.4895	134	1	651	61	2	1302	6462	492.9	7513	38180	5107	75850	291.9	7411	324.8
Pichia stipitis	0.5787	0.6459	0.3557	1.959e-05	1.783	3.796	7.156	5.975	1.437	11.87	4.809	5.748	5.453	5.675	0.002487	0.01263	22.41	112.3	0.51	0.7674	0.781	49.34	48.34	0.3557	4	0.5197	0.683	0.4664	0.12	0.9268	0.8015	0.5481	0.9088	0.4894	158	1	717	64	2	1434	7190	599.8	10200	42960	5793	85370	307.8	8242	349
Picrophilus torridus	0.5959	0.6624	0.3646	1.874e-05	1.725	3.69	7.205	5.956	1.323	11.84	4.882	5.746	5.497	5.678	0.002422	0.01188	22.6	106.9	0.5267	0.7952	0.4888	44.92	49.3	0.3646	4	0.5034	0.6857	0.4683	0.1109	0.9308	0.8167	0.5485	0.9196	0.4894	161	1	712	63	2	1424	6736	594.2	10480	40120	5169	79740	307.5	8182	346.3
Plasmodium falciparum 3D7	0.5796	0.639	0.3688	4.068e-05	1.783	3.659	6.531	5.674	1.468	11.26	4.573	5.465	5.157	5.391	0.003646	0.01566	18.81	90.92	0.4525	0.8303	0.8221	39.92	42.35	0.3688	4	0.546	0.6749	0.4648	0.1291	0.9227	0.8022	0.5501	0.9046	0.4855	104	1	489	52	2	978	4728	380.5	5349	26830	3893	53260	237.8	5345	268.2
Plasmodium knowlesi	0.6014	0.6496	0.3953	6.247e-05	1.714	3.514	5.8	5.436	1.379	10.78	4.434	5.253	5.215	5.162	0.004582	0.01699	17	73.68	0.4851	0.9218	0.5508	30.68	39.64	0.3953	3	0.5902	0.6534	0.4661	0.1267	0.9245	0.8122	0.5502	0.9552	0.4794	62	1	374	44	2	748	3242	217.9	2726	17620	2610	34950	195.1	3929	229.5
Polaromonas naphthalenivorans	0.5635	0.6456	0.3099	7.355e-06	1.831	3.995	7.731	6.484	1.414	12.91	5.212	6.192	5.933	6.117	0.001443	0.009334	27.89	164.8	0.5403	0.6081	0.9078	74.77	54.73	0.3099	4	0.5057	0.6886	0.4674	0.1087	0.9303	0.8009	0.5475	0.9117	0.4981	239	1	1269	91	2	2538	14990	954.9	18540	97220	11580	193500	474.3	15710	539.9
Polaromonas sp. JS666	0.5591	0.6334	0.3028	9.096e-06	1.845	3.902	7.752	6.436	1.426	12.81	5.096	6.146	5.826	6.072	0.001592	0.009824	26.34	160.5	0.5368	0.604	0.975	73.5	52.55	0.3028	4	0.4938	0.6953	0.4668	0.1105	0.9291	0.7889	0.5498	0.9019	0.4987	239	2	1159	88	2	2318	14120	932.5	17610	90900	10920	180900	448.4	14250	512.7
Polynucleobacter necessarius	0.591	0.641	0.3639	1.677e-05	1.741	3.752	7.286	6	1.368	11.92	4.923	5.786	5.368	5.717	0.0023	0.01177	23.29	111.4	0.4682	0.776	0.5786	47.45	49.66	0.3639	4	0.5058	0.6867	0.4679	0.1138	0.93	0.8174	0.5477	0.8914	0.4905	171	1	757	65	2	1514	7244	641.5	11400	43460	5693	86380	320	8759	348.9
Populus trichocarpa (black cottonwood)	0.5164	0.6193	0.2755	2.268e-05	2.022	3.872	7.474	6.231	1.713	12.4	4.952	5.913	5.624	5.854	0.002509	0.01362	20.94	153.7	0.5638	0.6008	2.159	77.66	45.66	0.2755	5	0.5079	0.6915	0.4605	0.1369	0.9161	0.7902	0.5549	0.8974	0.497	197	1	806	77	3	1612	11830	762.7	13400	73730	10030	146700	381.3	9531	433
Porphyromonas gingivalis	0.5882	0.6427	0.3545	2.851e-05	1.747	3.678	6.792	5.847	1.351	11.62	4.874	5.629	5.319	5.547	0.002954	0.01326	20.36	100.5	0.5174	0.7715	0.5758	43.02	44.23	0.3545	4	0.5293	0.6793	0.4672	0.1154	0.9281	0.8308	0.5511	0.9069	0.4894	124	1	597	58.5	2	1194	5905	456.4	7022	34590	4567	68720	285.1	6730	310.9
Prochlorococcus marinus	0.5773	0.6215	0.3342	1.871e-05	1.783	3.755	7.462	6.044	1.389	12.02	4.972	5.804	5.606	5.723	0.002362	0.01202	22.29	118.6	0.4922	0.7165	0.7171	52.35	47.76	0.3342	4	0.4952	0.6922	0.4669	0.1143	0.9278	0.814	0.551	0.9124	0.4912	192	1	745	67	2	1490	7946	729.5	13220	48030	6116	95490	332.8	8644	370.2
Propionibacterium acnes	0.5926	0.6496	0.3601	1.834e-05	1.733	3.663	7.363	5.979	1.329	11.88	5.008	5.771	5.465	5.689	0.002387	0.01182	22.69	109.2	0.5622	0.7664	0.5179	46.19	48.28	0.3601	4	0.4894	0.6924	0.4682	0.111	0.9306	0.8346	0.5494	0.9108	0.4907	179	1	726	64	2	1452	6988	655.6	11700	41780	5360	83040	320.5	8379	349.7
Prosthecochloris aestuarii	0.6012	0.6506	0.3738	1.724e-05	1.71	3.866	7.024	5.956	1.315	11.84	4.858	5.739	5.433	5.666	0.002343	0.01164	23.17	106	0.4721	0.807	0.4493	44.03	50.03	0.3738	4	0.5384	0.6732	0.4688	0.1102	0.9317	0.8127	0.546	0.909	0.4875	145	1	730	63	2	1460	6680	560.5	9721	39780	5136	79080	306	8379	342.3
Proteus mirabilis	0.558	0.6143	0.3059	1.517e-05	1.852	3.822	7.467	6.241	1.453	12.42	5.02	5.952	5.538	5.869	0.002069	0.01136	23.25	140.8	0.5148	0.6364	1.032	64.75	48.36	0.3059	4	0.5019	0.6883	0.4656	0.1161	0.9264	0.801	0.5508	0.8837	0.4948	196	1	895	77	2	1790	10840	749.1	13780	67640	8504	134600	386.5	10650	426.4
Pseudoalteromonas atlantica	0.5491	0.6297	0.2874	1.084e-05	1.879	3.884	7.754	6.436	1.451	12.81	5.254	6.135	5.732	6.048	0.001708	0.01022	25	163.5	0.5557	0.5739	1.156	76.45	49.93	0.2874	4	0.4908	0.6968	0.4659	0.1125	0.9273	0.8135	0.5526	0.8873	0.4997	241	1	1100	88	2	2200	14380	936	17350	92570	11110	184200	462.4	13500	504.4
Pseudoalteromonas haloplanktis	0.5568	0.6531	0.3061	9.28e-06	1.857	3.985	7.597	6.417	1.464	12.77	5.237	6.116	5.819	6.034	0.001622	0.01008	26.32	159.7	0.5769	0.6129	1.066	73.7	52.71	0.3061	4	0.513	0.6863	0.4663	0.1138	0.928	0.8129	0.548	0.9032	0.4961	218	2	1145	87	2	2290	13890	868.8	16330	89160	10950	177400	455.6	14010	506.3
Pseudomonas aeruginosa	0.5477	0.6173	0.29	1.112e-05	1.886	3.88	7.666	6.418	1.471	12.77	5.138	6.118	5.696	6.033	0.001739	0.01041	24.92	162	0.5362	0.5832	1.21	76.03	50	0.29	4	0.496	0.6943	0.4656	0.1143	0.9267	0.7993	0.5522	0.8831	0.499	226.5	1	1085	87	2	2170	14100	878.8	16170	90540	11010	180200	445.6	13280	494.6
Pseudomonas entomophila	0.5567	0.6354	0.2987	8.319e-06	1.853	3.941	7.768	6.484	1.429	12.91	5.238	6.187	5.872	6.103	0.001516	0.00959	26.88	166.8	0.5634	0.5888	1.019	76.81	52.99	0.2987	4	0.497	0.6935	0.4668	0.1099	0.9292	0.8049	0.5496	0.9023	0.4988	244	1	1223	91	2	2446	15180	961.7	18300	98430	11700	195900	476.7	15130	534.3
Pseudomonas fluorescens	0.5547	0.634	0.2969	1.067e-05	1.859	3.882	7.66	6.403	1.436	12.74	5.152	6.114	5.661	6.028	0.001713	0.01027	25.23	158	0.5436	0.5959	1.051	73.02	50.65	0.2969	4	0.4981	0.6923	0.4663	0.1119	0.928	0.8029	0.5517	0.881	0.4987	225	1	1085	86	2	2170	13590	875.6	16420	87010	10500	173200	442.1	13270	486.9
Pseudomonas mendocina	0.5639	0.6366	0.3187	1.258e-05	1.83	3.849	7.582	6.261	1.439	12.45	5.067	5.995	5.516	5.912	0.001912	0.01091	24.54	140.9	0.569	0.656	0.93	63.87	50.51	0.3187	4	0.498	0.6898	0.4664	0.1146	0.9278	0.8062	0.5499	0.8775	0.4949	212	1	957	78	2	1914	10990	815.9	15440	68800	8640	136800	395.2	11480	430.2
Pseudomonas putida	0.5587	0.6363	0.3053	8.328e-06	1.848	3.956	7.668	6.443	1.441	12.82	5.236	6.154	5.822	6.076	0.001538	0.009738	27.07	161.2	0.5455	0.6122	0.996	73.66	53.65	0.3053	4	0.5036	0.6902	0.4669	0.1115	0.9291	0.8058	0.5486	0.8996	0.4974	228.5	1	1198	88.5	2	2395	14270	908.6	17170	91970	11160	183000	464.7	14740	515.3
Pseudomonas stutzeri	0.5583	0.6283	0.3083	1.148e-05	1.85	3.882	7.587	6.332	1.456	12.6	5.171	6.051	5.613	5.972	0.001806	0.01062	24.98	149.8	0.5363	0.632	1.025	68.83	51.2	0.3083	4	0.5015	0.6899	0.4661	0.1146	0.9275	0.8134	0.5501	0.883	0.4962	214	1	1024	82	2	2048	12290	830.8	15520	77800	9669	154800	424.1	12390	460.3
Pseudomonas syringae	0.5558	0.6427	0.3023	9.633e-06	1.858	3.973	7.639	6.418	1.455	12.77	5.212	6.129	5.7	6.044	0.001643	0.01009	26	159.6	0.5593	0.6071	1.059	73.36	52.21	0.3023	4	0.5063	0.69	0.4663	0.113	0.928	0.8084	0.55	0.8865	0.498	224	2	1131	87	2	2262	13900	890.6	16710	89210	10820	177500	458	13860	490.7
Psychrobacter arcticum	0.5629	0.628	0.3083	1.136e-05	1.832	3.818	7.532	6.334	1.412	12.6	5.245	6.054	5.565	5.973	0.001789	0.0104	24.98	148.4	0.5332	0.6212	0.9082	67.37	50.32	0.3083	4	0.4972	0.6894	0.4668	0.1112	0.9288	0.8249	0.5504	0.8753	0.4973	205	1	1024	82	2	2048	12170	782.8	14650	77060	9376	153300	430.1	12400	456.3
Psychrobacter cryohalolentis	0.5518	0.6286	0.298	1.113e-05	1.873	3.912	7.601	6.384	1.472	12.7	5.24	6.084	5.668	6.002	0.00176	0.01052	25.04	157.3	0.533	0.6003	1.147	73.32	50.42	0.298	4	0.5045	0.6895	0.4657	0.115	0.9268	0.8176	0.5503	0.8843	0.4974	216	1	1064	85	2	2128	13370	845.1	15840	85370	10510	169900	445.4	12950	481.8
Psychrobacter sp. PRwf-1	0.589	0.6465	0.3584	1.168e-05	1.75	3.858	7.471	6.147	1.37	12.22	4.928	5.914	5.572	5.845	0.00191	0.01071	25.44	124.2	0.5262	0.7473	0.6026	53.22	53.06	0.3584	4	0.5067	0.6846	0.4682	0.1112	0.9311	0.7987	0.5457	0.9032	0.4912	196	1	916	72	2	1832	8944	756.2	14400	54970	7005	109300	354.8	10840	401.2
Pyrobaculum aerophilum	0.5971	0.6558	0.3797	2.022e-05	1.725	3.652	7.111	5.883	1.374	11.69	4.83	5.679	5.436	5.62	0.002568	0.01251	22.4	101.8	0.503	0.8384	0.5536	42.8	49.47	0.3797	4	0.5053	0.6825	0.4678	0.1165	0.9294	0.8176	0.5465	0.9202	0.4872	150	1	672	60	2	1344	6108	547.9	9727	35930	4862	71400	289.8	7633	326.1
Pyrobaculum arsenaticum	0.5885	0.6441	0.363	1.704e-05	1.756	3.874	7.129	5.997	1.397	11.92	4.833	5.756	5.153	5.697	0.002326	0.012	23.23	112.4	0.505	0.7846	0.6543	48.37	50.22	0.363	4	0.5331	0.6769	0.4672	0.1162	0.9289	0.8026	0.545	0.8556	0.4881	154	1	755	65	2	1510	7304	596.6	10550	43800	5812	87080	314.2	8691	334.9
Pyrobaculum calidifontis	0.5992	0.66	0.3842	1.819e-05	1.72	3.672	7.175	5.907	1.372	11.74	4.838	5.706	5.459	5.646	0.002446	0.0122	23.05	103.2	0.5046	0.8492	0.5405	43.18	50.95	0.3842	4	0.5034	0.6815	0.4681	0.1159	0.93	0.8158	0.5456	0.9205	0.4866	157	1	703	61	2	1406	6294	576.6	10600	37180	5023	73870	295.1	8023	333
Pyrobaculum islandicum	0.6067	0.6683	0.3922	1.928e-05	1.694	3.652	7.111	5.861	1.331	11.64	4.821	5.675	5.404	5.618	0.002525	0.01218	22.75	98.27	0.5125	0.8667	0.4411	40.27	50.27	0.3922	4	0.5053	0.6825	0.4688	0.1134	0.9313	0.8196	0.5462	0.9186	0.487	150	1	671	59	2	1342	5798	547.9	9727	33980	4554	67510	284.4	7615	318.8
Pyrococcus abyssi	0.612	0.6968	0.3997	2.582e-05	1.679	3.645	6.764	5.734	1.314	11.39	4.662	5.554	5.334	5.498	0.002936	0.01306	21.19	89	0.4798	0.9008	0.3951	36	47.74	0.3997	4	0.5296	0.6735	0.4688	0.1145	0.9309	0.8101	0.5467	0.9268	0.4851	118	1	572	54	2	1144	4806	430.1	7136	27560	3761	54720	251.7	6354	288
Pyrococcus horikoshii	0.6047	0.7026	0.3852	2.715e-05	1.702	3.622	6.774	5.759	1.329	11.44	4.617	5.56	5.259	5.491	0.002975	0.01324	20.8	91.89	0.5813	0.8599	0.451	37.89	46.44	0.3852	4	0.5253	0.6744	0.4681	0.1152	0.9298	0.7986	0.5472	0.9096	0.4852	119	1	572	55	2	1144	5054	431	7161	29110	3948	57820	253.9	6361	289.2
Ralstonia eutropha	0.5273	0.6161	0.2699	9.117e-06	1.978	3.953	7.783	6.572	1.631	13.09	5.222	6.23	5.873	6.144	0.001558	0.01024	26.04	190.9	0.55	0.5299	1.835	94.35	51.13	0.2699	6	0.4968	0.6942	0.4634	0.1236	0.9227	0.7904	0.5509	0.8889	0.5002	248.5	1	1270	97.5	3	2539	18610	982.2	18450	122300	15350	243500	509.2	15820	572.6
Ralstonia metallidurans	0.5456	0.6245	0.2814	8.917e-06	1.893	3.957	7.782	6.53	1.463	13	5.134	6.203	5.8	6.117	0.001539	0.009711	26.17	176.1	0.5582	0.5543	1.242	83.09	51.55	0.2814	4	0.4974	0.6944	0.4659	0.1117	0.9276	0.7832	0.5507	0.8849	0.4997	248	1	1230	94	2	2460	16550	981.2	18380	108100	12790	215200	482.6	15260	545.2
Ralstonia pickettii 12	0.5565	0.6336	0.3059	9.088e-06	1.857	3.962	7.658	6.426	1.463	12.79	5.22	6.129	5.773	6.055	0.001604	0.01002	26.46	160.7	0.5375	0.6164	1.067	74.15	53.32	0.3059	4	0.5062	0.689	0.4663	0.1136	0.9281	0.8092	0.5484	0.8949	0.4968	227	1	1158	87.5	2	2315	14060	899.3	16980	90330	11080	179800	456.8	14190	505.1
Ralstonia solanacearum	0.551	0.6404	0.2898	7.742e-06	1.874	3.971	7.804	6.545	1.447	13.03	5.195	6.226	5.972	6.145	0.001448	0.009399	27.24	176.2	0.5617	0.5646	1.131	82.17	53.07	0.2898	4	0.4981	0.6919	0.4665	0.1103	0.9287	0.7907	0.5491	0.9091	0.4996	251	2	1294	95	2	2588	16740	996.7	19400	109500	12920	218100	493.5	16110	567.4
Rattus norvegicus (rat)	0.5012	0.6312	0.2586	2.977e-05	2.082	3.736	7.179	6.213	1.753	12.36	4.899	5.883	5.496	5.773	0.002826	0.01463	19.39	156.2	0.5093	0.5509	2.638	81.18	41.32	0.2586	6	0.5102	0.691	0.459	0.1405	0.913	0.7841	0.5589	0.8797	0.4969	160	1	737	76	3	1474	11870	597.7	9627	73750	9991	146700	372.3	8671	417.7
Renibacterium salmoninarum	0.5675	0.6401	0.3246	1.123e-05	1.818	3.804	7.49	6.28	1.429	12.49	5.082	6.018	5.724	5.94	0.001818	0.01062	25.32	141.8	0.5447	0.6576	0.876	63.77	51.29	0.3246	4	0.4982	0.6876	0.4668	0.1135	0.9287	0.8062	0.5488	0.9081	0.4956	199	1	1000	79	2	2000	11200	757.1	14240	70330	8804	139900	401.5	12040	452.2
Rhizobium etli C	0.5515	0.6335	0.2908	9.925e-06	1.872	3.934	7.715	6.457	1.447	12.85	5.152	6.149	5.843	6.064	0.001638	0.009992	25.69	165.8	0.5758	0.5793	1.122	77.26	51.1	0.2908	4	0.4993	0.6921	0.4662	0.1118	0.9279	0.7949	0.5508	0.9016	0.4988	235.5	1	1152	89.5	2	2304	14900	926.9	17540	96380	11510	191800	461.3	14180	523.4
Rhizobium leguminosarum	0.553	0.6293	0.2908	1.138e-05	1.865	3.879	7.713	6.403	1.438	12.74	5.159	6.105	5.754	6.016	0.001754	0.0103	24.78	158.5	0.5723	0.588	1.071	73.51	50.33	0.2908	4	0.4944	0.6939	0.4662	0.1117	0.9278	0.8028	0.5515	0.8941	0.4985	234	1	1063	86	2	2126	13630	907.7	16790	87280	10480	173700	443.7	12980	494.9
Rhizobium sp. NGR234	0.5626	0.6426	0.3038	1.187e-05	1.83	3.851	7.629	6.335	1.396	12.61	4.973	6.058	5.735	5.974	0.001814	0.01038	24.61	148.3	0.5671	0.6206	0.884	67.27	50.27	0.3038	4	0.4941	0.6928	0.4669	0.1099	0.929	0.7822	0.5518	0.9021	0.4974	222	1	1009	82	2	2018	12160	855	15750	77020	9270	153300	407.8	12230	470.3
Rhodobacter sphaeroides	0.5666	0.6217	0.316	1.051e-05	1.822	3.915	7.575	6.333	1.412	12.6	5.126	6.04	5.692	5.968	0.001737	0.01028	25.6	147.6	0.5185	0.6377	0.8756	66.61	51.4	0.316	4	0.5065	0.6859	0.4669	0.1116	0.9292	0.8062	0.5477	0.8942	0.4953	210.5	1	1050	82	2	2099	12110	824.2	15980	76670	9381	152600	420.4	12680	466.7
Rhodococcus erythropolis	0.529	0.6093	0.2767	1.165e-05	1.973	3.899	7.598	6.456	1.642	12.85	5.152	6.122	5.646	6.039	0.001781	0.01106	24.62	175.6	0.5395	0.5573	1.805	86.6	49.6	0.2767	6	0.5019	0.6905	0.4629	0.1266	0.9214	0.7937	0.5509	0.8697	0.4981	218	1	1108	90	3	2216	15800	850	15610	102000	13150	203100	463.7	13570	508.1
Rhodococcus opacus	0.5356	0.6222	0.2891	9.64e-06	1.949	3.963	7.665	6.472	1.632	12.88	5.37	6.153	5.719	6.075	0.001646	0.01066	26.02	175.4	0.5332	0.5814	1.645	85.38	52.33	0.2891	6	0.5055	0.6897	0.4635	0.1256	0.9227	0.8251	0.5489	0.8788	0.4973	229	1	1184	91	3	2368	15960	907.5	16990	103300	13370	205600	488.7	14570	520.4
Rhodococcus sp. RHA1	0.5197	0.6333	0.2599	9.736e-06	2.007	3.942	7.773	6.594	1.655	13.13	5.22	6.236	5.754	6.149	0.001592	0.01039	25.47	196.7	0.5676	0.5116	2.057	98.73	50.14	0.2599	6	0.4963	0.694	0.4628	0.1249	0.9215	0.7874	0.5519	0.868	0.5009	246	1	1261	99	3	2522	19480	969.8	18290	128400	16050	255700	516.8	15730	569.7
Rhodoferax ferrireducens	0.5526	0.6415	0.296	9.865e-06	1.869	3.934	7.709	6.435	1.458	12.81	5.315	6.133	5.616	6.054	0.00165	0.01011	25.75	162.6	0.5543	0.5883	1.116	75.61	51.18	0.296	4	0.4994	0.6919	0.4661	0.113	0.9277	0.8229	0.5503	0.8694	0.4988	235	1	1133	88	2	2266	14310	924.4	17420	92080	11160	183300	467.8	13900	494.2
Rhodopirellula baltica	0.5561	0.6317	0.294	1.204e-05	1.854	3.845	7.495	6.369	1.411	12.68	5.061	6.07	5.647	5.976	0.001808	0.01041	24.4	153.9	0.6267	0.5872	1.005	70.86	48.74	0.294	4	0.5025	0.6876	0.4664	0.1105	0.9281	0.7918	0.5517	0.8834	0.498	201	1	1025	84	2	2050	12920	772.8	14320	82320	9838	163800	425.1	12440	474.3
Rhodopseudomonas palustris	0.5517	0.6197	0.2921	9.98e-06	1.873	3.913	7.615	6.449	1.447	12.84	5.128	6.124	5.704	6.054	0.001646	0.01017	25.57	164.8	0.5059	0.5846	1.127	76.83	51.02	0.2921	4	0.5039	0.69	0.4661	0.1119	0.9278	0.7919	0.5491	0.8876	0.4978	220	1	1138	89	2	2276	14670	862.6	16000	94630	11340	188400	450.9	13950	507.2
Rhodospirillum rubrum	0.5451	0.6143	0.2896	1.23e-05	1.899	3.884	7.634	6.382	1.504	12.7	5.231	6.063	5.837	5.982	0.001837	0.01083	24.33	159.5	0.5257	0.5899	1.304	75.53	49.55	0.2896	4	0.4992	0.6914	0.465	0.1175	0.9253	0.8161	0.5505	0.9107	0.4968	220	1	1034	85	2	2068	13560	854.6	16090	86550	10740	172200	444.6	12540	496.2
Rhodothermus marinus	0.5916	0.6549	0.356	1.49e-05	1.738	3.808	7.219	6.066	1.33	12.06	4.951	5.841	5.554	5.783	0.002143	0.01118	23.85	116.4	0.4824	0.748	0.5277	49.44	50.12	0.356	4	0.5176	0.6836	0.4684	0.1095	0.9313	0.8133	0.5478	0.9124	0.4928	164	1	811	68	2	1622	7918	624.6	10910	48030	6061	95500	336.7	9474	377.7
Rickettsia africae	0.6249	0.69	0.4222	4.504e-05	1.649	3.538	5.931	5.468	1.295	10.85	4.347	5.273	5.208	5.175	0.003946	0.0151	18.58	72.58	0.4903	0.9232	0.3397	28.58	40.62	0.4222	3	0.5772	0.6509	0.4685	0.1183	0.9297	0.7916	0.5432	0.9484	0.4776	70	1	418	45	2	836	3266	247.6	3280	17860	2564	35450	195.6	4408	234.4
Rickettsia akari	0.6008	0.6642	0.3793	4.596e-05	1.722	3.531	5.954	5.589	1.356	11.1	4.369	5.341	5.094	5.234	0.003861	0.01536	18.2	82.65	0.5045	0.8274	0.5336	34.65	39.71	0.3793	3	0.5741	0.6518	0.4664	0.121	0.9263	0.7782	0.545	0.9073	0.479	71	1	446	49	2	892	4050	250.7	3346	22630	3189	44960	214.1	4764	249.6
Rickettsia bellii	0.6222	0.6923	0.4166	3.354e-05	1.655	3.62	6.127	5.591	1.292	11.1	4.58	5.399	5.22	5.317	0.003388	0.01395	19.97	79.47	0.4954	0.9066	0.3439	31.47	43.46	0.4166	3	0.5721	0.6575	0.4689	0.1154	0.9309	0.8158	0.5436	0.9298	0.481	80.5	1	489.5	49	2	979	3902	291.3	3917	21840	3046	43360	224.7	5289	256
Rickettsia canadensis	0.6152	0.6487	0.4085	7.386e-05	1.678	3.244	5.627	5.333	1.331	10.58	4.208	5.123	4.784	5.018	0.005009	0.01739	16.34	67.12	0.4933	0.8902	0.4239	27.12	35.61	0.4085	3	0.5562	0.651	0.4667	0.1246	0.9259	0.7855	0.5457	0.893	0.4773	57	1	335	41	2	670	2752	184.9	2251	14680	2183	29110	172.5	3432	196.1
Rickettsia conorii	0.6047	0.6582	0.3878	3.933e-05	1.709	3.478	6.121	5.618	1.35	11.16	4.593	5.385	5.349	5.313	0.003599	0.01478	19	83.76	0.4659	0.8702	0.5011	34.76	42.64	0.3878	3	0.5486	0.6597	0.467	0.1199	0.9275	0.8139	0.5444	0.9477	0.4804	81	1	475	50	2	950	4188	281.7	3801	23530	3307	46730	229.7	5116	267.4
Rickettsia felis	0.5963	0.6669	0.369	3.143e-05	1.732	3.586	6.276	5.757	1.35	11.44	4.776	5.514	5.404	5.435	0.003161	0.01381	19.93	93.53	0.5109	0.8	0.5474	39.53	43.2	0.369	3	0.5537	0.6632	0.4669	0.117	0.9279	0.8261	0.546	0.9347	0.4847	89	1	548	55	2	1096	5144	319.1	4431	29610	4010	58840	262.7	6043	297.2
Rickettsia peacockii	0.6167	0.6532	0.4123	6.497e-05	1.674	3.279	5.727	5.368	1.331	10.65	4.225	5.162	4.803	5.061	0.004714	0.01684	16.9	68.62	0.492	0.8931	0.4169	27.62	36.62	0.4123	3	0.5529	0.6514	0.4671	0.1238	0.9266	0.7836	0.5449	0.8907	0.478	61	1	355	42	2	710	2882	200	2537	15470	2291	30690	177.5	3665	201.7
Rickettsia prowazekii	0.6039	0.6648	0.3874	5.534e-05	1.711	3.456	6.041	5.498	1.353	10.92	4.414	5.271	5.306	5.186	0.004267	0.01616	17.43	77	0.4943	0.8734	0.5087	32	39.3	0.3874	3	0.5531	0.6611	0.4663	0.1228	0.9258	0.7992	0.5463	0.9606	0.4793	76	1	401	46	2	802	3542	262.6	3401	19480	2801	38660	203.1	4227	244.1
Rickettsia rickettsii	0.6074	0.6582	0.3939	5.081e-05	1.701	3.533	5.985	5.512	1.346	10.94	4.455	5.289	5.013	5.183	0.004105	0.01578	17.89	77.44	0.5168	0.8463	0.483	31.94	38.46	0.3939	3	0.5718	0.6585	0.4668	0.1219	0.9267	0.8046	0.5454	0.9056	0.4798	72.5	1	416.5	46.5	2	833	3614	256.6	3279	19950	2859	39620	207.3	4410	233.1
Rickettsia typhi	0.6011	0.658	0.3821	4.888e-05	1.723	3.479	6.026	5.558	1.365	11.04	4.48	5.309	5.095	5.224	0.003997	0.01571	17.96	80.96	0.4892	0.8537	0.5476	33.96	40.12	0.3821	3	0.5568	0.655	0.4661	0.1225	0.9258	0.8022	0.5445	0.9123	0.4788	76	1	431	48	2	862	3886	264.4	3543	21600	3079	42900	215.1	4577	244.6
Robiginitalea biformata	0.5733	0.6311	0.328	1.482e-05	1.8	3.862	7.334	6.166	1.398	12.26	4.902	5.888	5.676	5.823	0.002088	0.01127	23.62	129.6	0.4677	0.6868	0.7819	57.62	49.45	0.328	4	0.5155	0.6846	0.4668	0.1131	0.9286	0.7919	0.5477	0.917	0.4927	180	1	862	73	2	1724	9462	695.2	12310	58340	7350	116000	357.8	10150	414.3
Roseiflexus castenholzii DSM13941	0.5709	0.6318	0.32	9.535e-06	1.804	3.886	7.663	6.352	1.383	12.64	5.308	6.079	5.634	6	0.001657	0.00993	26.24	148	0.564	0.6468	0.7769	65.95	53.04	0.32	4	0.4974	0.6919	0.4676	0.1086	0.9305	0.8327	0.5482	0.8838	0.4957	225	1	1089	83	2	2178	12280	874.4	16530	78010	9410	155200	440.6	13240	467.6
Roseiflexus sp. RS-1	0.5668	0.624	0.3127	9.82e-06	1.819	3.886	7.663	6.369	1.393	12.67	5.257	6.081	5.627	6.003	0.001669	0.009988	25.95	151	0.557	0.632	0.8422	67.98	52.45	0.3127	4	0.4974	0.6919	0.4673	0.1091	0.9299	0.8224	0.5484	0.8803	0.4959	225	1	1090	84	2	2180	12680	874.4	16530	80770	9715	160700	441.6	13260	472.7
Roseobacter denitrificans	0.5513	0.6207	0.2886	1.019e-05	1.872	3.897	7.674	6.452	1.439	12.84	5.108	6.147	5.697	6.062	0.001656	0.01002	25.39	164.7	0.5819	0.5751	1.11	76.7	50.61	0.2886	4	0.4975	0.6926	0.4662	0.1112	0.9279	0.7888	0.5517	0.8798	0.4995	228	1	1130	89	2	2260	14660	888.5	16610	94570	11270	188200	454.6	13890	507.1
Rubrobacter xylanophilus	0.5587	0.643	0.3065	1.169e-05	1.851	3.863	7.614	6.332	1.452	12.6	5.045	6.032	5.531	5.959	0.001818	0.01063	24.83	149.9	0.5583	0.6293	1.026	68.9	50.98	0.3065	4	0.4982	0.6904	0.4661	0.1143	0.9275	0.7935	0.5488	0.87	0.4954	216	1	1018	82	2	2036	12290	834.5	15900	77830	9643	154900	413.7	12280	453.5
Saccharomonospora viridis	0.5562	0.6168	0.3051	1.381e-05	1.856	3.88	7.482	6.279	1.453	12.49	5.022	5.998	5.718	5.921	0.001974	0.01111	23.8	144.7	0.4924	0.6313	1.053	66.73	49.24	0.3051	4	0.5075	0.6896	0.4658	0.1154	0.9266	0.7967	0.5514	0.9071	0.4965	200	1	940	79	2	1880	11430	775.9	13810	71800	8955	142800	396.7	11280	451.7
Saccharomyces cerevisiae (budding yeast)	0.5762	0.6404	0.3507	2.186e-05	1.791	3.807	7.091	5.953	1.439	11.83	4.856	5.722	5.338	5.65	0.002614	0.01296	21.75	111	0.5083	0.7563	0.8058	49.02	46.89	0.3507	4	0.5259	0.685	0.4661	0.1206	0.9261	0.8124	0.5491	0.8931	0.4901	151	1	685	63	2	1370	6994	574.8	9260	41630	5621	82730	305.9	7839	336.3
Saccharophagus degradans	0.5703	0.6303	0.3276	1.67e-05	1.806	3.828	7.355	6.127	1.409	12.18	4.965	5.883	5.505	5.802	0.002218	0.01168	22.93	126.4	0.5008	0.6922	0.8133	56.39	48.45	0.3276	4	0.5105	0.6906	0.4666	0.1148	0.9277	0.8073	0.5514	0.8952	0.4938	181	1	814	71	2	1628	8974	692.9	11830	54980	7003	109300	352.5	9578	390.9
Saccharopolyspora erythraea	0.524	0.6198	0.2612	1.077e-05	1.989	3.927	7.738	6.551	1.626	13.04	5.281	6.198	5.853	6.107	0.00167	0.01052	24.81	189	0.6088	0.5147	1.918	93.98	48.9	0.2612	6	0.497	0.6928	0.463	0.1236	0.922	0.802	0.5525	0.8888	0.5007	239	1	1191	96	3	2382	18140	938.6	17820	118800	14830	236600	507	14760	561.9
Salinibacter ruber	0.5742	0.6534	0.3282	1.022e-05	1.798	3.948	7.518	6.298	1.393	12.53	5.101	6.016	5.794	5.953	0.001734	0.01023	25.93	142	0.5308	0.6668	0.7676	63.02	52.67	0.3282	4	0.5145	0.6828	0.4675	0.1103	0.9301	0.8069	0.546	0.9164	0.4944	204	1	1037	80	2	2074	11360	805.3	15500	71550	8805	142400	408.1	12480	463.5
Salinispora arenicola	0.5662	0.6192	0.3176	9.398e-06	1.824	3.984	7.655	6.368	1.422	12.67	5.174	6.078	5.794	5.999	0.001647	0.01004	26.36	151.4	0.5487	0.6331	0.8889	68.36	52.55	0.3176	4	0.5095	0.6886	0.467	0.1114	0.9294	0.8095	0.547	0.9064	0.4955	226	2	1107	84	2	2214	12710	900.4	17000	80960	9913	161100	434.7	13460	486.7
Salinispora tropica	0.5666	0.6341	0.3182	8.497e-06	1.824	3.97	7.639	6.401	1.427	12.74	5.183	6.109	5.763	6.036	0.001568	0.009807	27.05	155	0.5471	0.6287	0.8925	70.02	53.44	0.3182	4	0.509	0.6873	0.4671	0.1111	0.9297	0.8066	0.5462	0.8968	0.4961	223	2	1163	86	2	2326	13330	885.4	16930	85340	10430	169800	445.8	14210	495.6
Salmonella enterica	0.5599	0.6306	0.3073	1.275e-05	1.841	3.831	7.568	6.299	1.427	12.53	5.057	6.029	5.456	5.938	0.001896	0.01078	24.27	145.4	0.5436	0.6215	0.964	66.42	49.1	0.3073	4	0.4957	0.6926	0.4664	0.113	0.9278	0.8	0.5519	0.863	0.4973	212	1	971	80	2	1942	11630	812.2	14740	73280	9017	145800	404.6	11710	436.5
Salmonella typhimurium LT2	0.5599	0.6306	0.3073	1.275e-05	1.841	3.831	7.568	6.299	1.427	12.53	5.057	6.029	5.456	5.938	0.001896	0.01078	24.27	145.4	0.5436	0.6215	0.964	66.42	49.1	0.3073	4	0.4957	0.6926	0.4664	0.113	0.9278	0.8	0.5519	0.863	0.4973	212	1	971	80	2	1942	11630	812.2	14740	73280	9017	145800	404.6	11710	436.5
Schistosoma mansoni	0.5662	0.6142	0.3364	3.527e-05	1.824	3.504	6.712	5.832	1.48	11.59	4.571	5.6	5.069	5.503	0.00328	0.01471	19.17	104	0.4663	0.7374	0.9532	46.97	42.03	0.3364	4	0.5109	0.6865	0.4644	0.1266	0.9226	0.7803	0.5534	0.8653	0.4891	116	1	556	58	3	1112	6030	406.4	5886	35170	4894	69860	265.1	6227	294
Schizosaccharomyces pombe (fission yeast)	0.5816	0.6249	0.3541	2.394e-05	1.772	3.686	7.087	5.907	1.408	11.74	4.806	5.684	5.427	5.614	0.002734	0.01308	21.25	106.3	0.4959	0.7743	0.7099	46.3	46.46	0.3541	4	0.5105	0.6877	0.4665	0.119	0.9269	0.8103	0.5498	0.915	0.4895	149	1	648	61	2	1296	6484	549.2	8973	38300	5154	76110	293.1	7367	331
Sebaldella termitidis	0.5811	0.6255	0.3369	2.595e-05	1.765	3.65	7.207	5.935	1.336	11.79	4.795	5.719	5.357	5.611	0.002771	0.01275	20.55	107.7	0.5753	0.7129	0.606	46.68	43.48	0.3369	4	0.4973	0.6955	0.4671	0.1124	0.9283	0.8053	0.5544	0.8997	0.4924	162	1	637	62	2	1274	6676	591.3	9484	39620	5053	78740	297.3	7286	332.1
Serratia proteamaculans	0.5566	0.6289	0.3026	8.364e-06	1.854	3.964	7.749	6.467	1.445	12.87	5.217	6.175	5.792	6.093	0.00153	0.009709	26.93	165	0.5504	0.596	1.038	76.04	53.04	0.3026	4	0.5006	0.693	0.4667	0.1115	0.9288	0.8036	0.5492	0.8921	0.4986	242	1	1212	90	2	2424	14850	959.3	17990	96070	11580	191200	469.5	14970	521.2
Shewanella amazonensis	0.5525	0.6299	0.2975	1.172e-05	1.869	3.879	7.674	6.368	1.461	12.67	5.142	6.075	5.696	5.989	0.001802	0.01059	24.69	155.1	0.5431	0.5984	1.117	72.1	49.67	0.2975	4	0.4957	0.6933	0.4658	0.1144	0.927	0.8044	0.5514	0.891	0.498	227	1	1037	84	2	2074	13030	880.6	16480	82960	10180	165100	431.9	12600	478.4
Shewanella baltica OS	0.5643	0.646	0.3199	1.183e-05	1.829	3.893	7.542	6.279	1.435	12.49	5.095	6.008	5.601	5.93	0.001857	0.01077	24.95	142.7	0.5444	0.6559	0.9252	64.74	51.08	0.3199	4	0.5058	0.6883	0.4666	0.1137	0.9282	0.8106	0.5491	0.8885	0.4952	207.5	1	985.5	79	2	1971	11280	806.8	15100	70820	8907	140900	400.2	11840	442
Shewanella denitrificans	0.56	0.6373	0.3064	1.058e-05	1.844	3.92	7.604	6.368	1.434	12.67	5.157	6.077	5.627	5.997	0.001727	0.01029	25.43	153	0.5491	0.6104	0.9813	70.05	50.67	0.3064	4	0.5047	0.6904	0.4665	0.1123	0.9283	0.8068	0.5494	0.8803	0.4975	218	1	1068	84	2	2136	12860	854.6	15720	81870	9995	162900	433.2	12980	472.7
Shewanella frigidimarina	0.5661	0.6475	0.322	1.215e-05	1.824	3.9	7.539	6.261	1.438	12.45	5.069	5.993	5.622	5.914	0.001886	0.01084	24.79	140.5	0.5367	0.6603	0.908	63.46	50.85	0.322	4	0.5069	0.6874	0.4665	0.1146	0.9281	0.8064	0.5489	0.8944	0.4947	207	1	967	78	2	1934	10960	807.3	15090	68590	8638	136400	395.4	11590	438.5
Shewanella halifaxensis	0.5597	0.6263	0.3104	1.239e-05	1.846	3.913	7.475	6.297	1.448	12.53	5.031	6.008	5.573	5.93	0.001881	0.01084	24.52	145.8	0.5617	0.6335	1.005	66.8	50.05	0.3104	4	0.5119	0.6861	0.4661	0.1147	0.9274	0.7958	0.5493	0.8816	0.4955	200	2	981	80	2	1962	11660	782.6	14230	73450	9154	146100	402.5	11790	445.9
Shewanella loihica	0.558	0.6344	0.3057	1.369e-05	1.851	3.872	7.558	6.279	1.448	12.49	5.077	5.991	5.598	5.908	0.001965	0.01106	23.85	144.4	0.5424	0.6232	1.028	66.41	48.61	0.3057	4	0.5024	0.6917	0.4659	0.115	0.9269	0.8054	0.5507	0.888	0.4962	209	1	942	79	2	1884	11410	809.3	14710	71630	8923	142500	401.1	11290	442.2
Shewanella oneidensis	0.5594	0.6387	0.3083	1.092e-05	1.847	3.872	7.647	6.35	1.446	12.64	5.281	6.062	5.664	5.982	0.00176	0.01045	25.28	151.4	0.5473	0.6206	1.005	69.42	50.89	0.3083	4	0.4963	0.6919	0.4663	0.1136	0.9279	0.8284	0.5494	0.8885	0.4966	223	1	1049	83	2	2098	12570	863.4	16250	79810	9842	158800	438.3	12720	470.1
Shewanella pealeana	0.5686	0.6418	0.3233	1.195e-05	1.815	3.913	7.45	6.261	1.419	12.46	5.125	5.988	5.538	5.914	0.001869	0.01073	24.9	139.8	0.5522	0.6627	0.8568	62.77	51.03	0.3233	4	0.5139	0.6846	0.4668	0.113	0.9287	0.8153	0.5482	0.8812	0.4945	196	2	971	78	2	1942	10900	767	14060	68260	8521	135800	399.7	11630	432
Shewanella piezotolerans WP3	0.5642	0.6283	0.3133	1.466e-05	1.825	3.836	7.47	6.225	1.411	12.38	4.951	5.965	5.577	5.88	0.002044	0.01115	23.5	136.9	0.5636	0.6446	0.8847	61.89	48.34	0.3133	4	0.5033	0.6922	0.4665	0.1131	0.9279	0.7924	0.5522	0.8926	0.4965	197	1	893	76	2	1786	10400	755.7	13250	64770	8040	128800	376.3	10650	423.8
Shewanella putrefaciens	0.5602	0.6447	0.3079	1.266e-05	1.84	3.847	7.64	6.299	1.43	12.53	5.106	6.031	5.787	5.943	0.001891	0.01077	24.32	145.3	0.5643	0.6218	0.9599	66.35	49.12	0.3079	4	0.4939	0.6953	0.4664	0.1132	0.9278	0.8076	0.5519	0.9155	0.4977	221	1	973	80	2	1946	11630	850.1	15510	73240	9035	145700	408.5	11740	463
Shewanella sediminis	0.5542	0.6311	0.3012	1.181e-05	1.863	3.899	7.658	6.35	1.461	12.64	5.079	6.059	5.613	5.973	0.001818	0.01066	24.7	152.8	0.562	0.6077	1.093	70.8	49.83	0.3012	4	0.499	0.6928	0.4659	0.1147	0.927	0.7967	0.5508	0.8804	0.4972	225	1	1025	83	2	2050	12680	877.4	16270	80530	9942	160200	421.6	12420	465.8
Shewanella sp. ANA-3	0.5576	0.6408	0.3024	1.159e-05	1.85	3.893	7.671	6.351	1.433	12.64	5.15	6.067	5.673	5.978	0.001798	0.01049	24.8	151.7	0.5646	0.6089	1.007	69.69	49.93	0.3024	4	0.4974	0.6935	0.4663	0.1125	0.9279	0.8079	0.5512	0.8899	0.4974	227	1	1029	83	2	2058	12590	883.6	16400	79960	9750	159100	427.5	12490	470.9
Shewanella sp. MR-4	0.5599	0.6387	0.3088	1.084e-05	1.843	3.905	7.601	6.351	1.439	12.64	5.233	6.067	5.67	5.984	0.001754	0.01041	25.33	151.2	0.5379	0.6233	0.9857	69.16	51.11	0.3088	4	0.5036	0.6897	0.4665	0.113	0.9281	0.8208	0.5497	0.8894	0.4966	216	1	1051	83	2	2102	12550	843.5	15780	79680	9793	158500	434.3	12750	470.6
Shewanella sp. MR-7	0.5617	0.6347	0.3161	1.23e-05	1.839	3.866	7.538	6.279	1.455	12.49	5.025	6.006	5.648	5.924	0.001888	0.01089	24.66	143.4	0.5421	0.6508	0.9795	65.42	50.76	0.3161	4	0.5025	0.688	0.4662	0.1155	0.9274	0.7971	0.5496	0.896	0.4949	207	1	974	79	2	1948	11330	800.3	14980	71140	8963	141500	396.9	11700	446.2
Shewanella sp. W3-18-1	0.5617	0.6367	0.3168	1.354e-05	1.837	3.83	7.523	6.242	1.454	12.42	5.036	5.983	5.698	5.898	0.001982	0.01116	24.08	139.6	0.563	0.6528	0.9709	63.61	49.61	0.3168	4	0.4992	0.6907	0.4661	0.1162	0.9271	0.8036	0.5511	0.9093	0.4957	204	1	927	77	3	1854	10750	781.4	14290	67100	8508	133500	387.7	11090	438.8
Shewanella woodyi ATCC 51908	0.5593	0.6227	0.3106	1.068e-05	1.848	3.938	7.515	6.35	1.456	12.63	5.286	6.056	5.59	5.981	0.001748	0.01047	25.47	151.5	0.5252	0.6289	1.022	69.54	51.57	0.3106	4	0.5128	0.6861	0.4662	0.1143	0.9277	0.8291	0.5483	0.8769	0.4958	205	1	1057	83	2	2114	12580	807.3	14900	79860	9909	158900	438.7	12800	464
Shigella boydii	0.5565	0.6245	0.3054	1.376e-05	1.855	3.813	7.573	6.279	1.456	12.49	4.986	6.004	5.487	5.913	0.001971	0.0111	23.82	144.7	0.5507	0.6251	1.048	66.66	48.76	0.3054	4	0.4938	0.6929	0.4658	0.1156	0.9267	0.7909	0.5519	0.8704	0.4964	211	1	941	79	2	1882	11430	804.5	14780	71760	8971	142800	393.9	11300	433.5
Shigella dysenteriae	0.5556	0.6146	0.3049	1.535e-05	1.855	3.807	7.515	6.243	1.459	12.42	4.846	5.982	5.526	5.886	0.00208	0.01141	23.17	141	0.5383	0.6261	1.052	65.01	47.58	0.3049	4	0.4961	0.6943	0.4657	0.1165	0.9262	0.7732	0.5539	0.8818	0.4972	204	1	892	77	3	1784	10860	776.6	13620	67790	8535	134800	373.1	10670	425.5
Shigella flexneri	0.5579	0.6253	0.3094	1.391e-05	1.85	3.819	7.498	6.261	1.459	12.45	5.085	5.987	5.657	5.9	0.001992	0.01119	23.82	142.5	0.5362	0.637	1.033	65.49	49.05	0.3094	4	0.4992	0.6897	0.4658	0.1163	0.9266	0.809	0.5513	0.9	0.4957	201	1	929	78	2	1858	11110	767.7	14050	69580	8764	138400	396.6	11120	441.2
Shigella sonnei	0.5706	0.6351	0.3246	8.309e-06	1.807	3.983	7.644	6.386	1.404	12.71	5.159	6.117	5.697	6.036	0.001559	0.009723	27.27	151.8	0.5615	0.6513	0.811	67.79	54.71	0.3246	4	0.5093	0.6885	0.4676	0.1096	0.9305	0.8049	0.5472	0.8889	0.4955	226	1	1159	85	2	2318	12900	900.2	16810	82390	10020	163900	438.5	14180	484.3
Silicibacter pomeroyi	0.5697	0.6434	0.3176	9.319e-06	1.808	3.874	7.686	6.369	1.387	12.67	5.201	6.098	5.654	6.024	0.001634	0.009858	26.36	150.1	0.5325	0.6368	0.7931	67.1	52.86	0.3176	4	0.4946	0.6925	0.4676	0.1086	0.9304	0.8137	0.5487	0.8845	0.4972	228	1	1107	84	2	2214	12610	883.3	16850	80310	9669	159800	436.9	13500	474.9
Silicibacter sp. TM1040	0.565	0.6385	0.3103	8.75e-06	1.825	3.951	7.684	6.419	1.404	12.78	5.352	6.13	5.67	6.056	0.001572	0.009711	26.69	157	0.5377	0.618	0.8751	70.99	53.15	0.3103	4	0.5036	0.6898	0.4673	0.1091	0.93	0.8307	0.5482	0.88	0.4974	230	1	1161	87	2	2322	13660	908.8	17340	87670	10500	174500	465.6	14230	493.3
Sinorhizobium medicae	0.5672	0.6567	0.3142	1.176e-05	1.817	3.85	7.579	6.299	1.399	12.53	5.076	6.027	5.734	5.953	0.00183	0.01048	24.82	143.6	0.5637	0.6468	0.8359	64.55	51.1	0.3142	4	0.4977	0.6899	0.467	0.1108	0.9292	0.803	0.5501	0.907	0.4962	213	1	993	80	2	1986	11480	820	15380	72340	8840	143900	406.1	11970	458.7
Sinorhizobium meliloti	0.5639	0.6375	0.3036	8.151e-06	1.825	3.993	7.742	6.47	1.376	12.88	5.283	6.188	5.881	6.101	0.001501	0.009377	27.02	162.4	0.6064	0.5935	0.8487	73.44	52.82	0.3036	4	0.5046	0.6904	0.4676	0.1061	0.9308	0.8138	0.5501	0.9058	0.4995	241	1	1216	90	2	2432	14620	962.3	18400	94590	11020	188300	475.5	15050	529.2
Slackia heliotrinireducens	0.5816	0.615	0.35	3.497e-05	1.768	3.521	7.054	5.785	1.393	11.49	4.524	5.581	5.146	5.499	0.00328	0.01423	19.25	97.25	0.4468	0.7617	0.6753	42.25	41.89	0.35	4	0.4911	0.693	0.4661	0.1202	0.9259	0.779	0.554	0.8862	0.4911	144	1	539	56	2	1078	5446	507	8175	31510	4290	62580	253.3	6017	288.2
Sodalis glossinidius	0.6019	0.6578	0.3726	1.53e-05	1.706	3.738	7.225	6.002	1.298	11.93	4.924	5.794	5.507	5.725	0.002201	0.0112	23.85	109.2	0.539	0.7784	0.4206	45.17	49.82	0.3726	4	0.5068	0.6815	0.4692	0.108	0.9326	0.8176	0.5467	0.9144	0.491	166	1	775	65	2	1550	7096	620.5	11230	42590	5401	84660	320.1	8980	357.9
Solibacter usitatus	0.5445	0.6271	0.2804	1.353e-05	1.895	3.847	7.672	6.386	1.459	12.71	5.089	6.073	5.747	5.976	0.001893	0.01078	23.55	159.2	0.6438	0.5697	1.251	75.18	47.86	0.2804	4	0.4915	0.6944	0.4653	0.1139	0.926	0.794	0.5538	0.8967	0.4984	227	1	1001	85	2	2002	13530	873.2	16240	86400	10410	171900	432.6	12160	488.5
Sorangium cellulosum	0.5559	0.5991	0.3054	1.378e-05	1.857	3.84	7.554	6.279	1.466	12.49	5.005	6	5.642	5.915	0.001974	0.01113	23.82	144.9	0.5107	0.6261	1.065	66.86	48.84	0.3054	4	0.4983	0.6923	0.4657	0.1165	0.9265	0.794	0.5516	0.8951	0.4965	209	1	941	79	3	1882	11440	802.6	14560	71850	9035	142900	395.4	11290	445.7
Sorghum bicolor (sorghum)	0.538	0.6459	0.2938	2.467e-05	1.923	3.73	7.426	6.123	1.553	12.17	4.639	5.843	5.516	5.765	0.002634	0.01338	20.56	134.6	0.5011	0.6435	1.477	64.62	45.04	0.2938	4	0.4933	0.6959	0.4631	0.1265	0.9207	0.7544	0.5559	0.8969	0.4951	189	1	730	71	3	1460	9558	705	12100	58520	7720	116400	329.4	8531	391.6
Sphaerobacter thermophilus	0.5866	0.6518	0.3481	1.608e-05	1.754	3.838	7.24	6.066	1.345	12.06	5.01	5.834	5.453	5.769	0.002212	0.01142	23.32	117.5	0.4809	0.7454	0.5851	50.5	49.94	0.3481	4	0.5205	0.6844	0.4679	0.1107	0.9303	0.823	0.5487	0.8958	0.4918	166	1	793	68	2	1586	7990	637.2	11070	48470	6128	96360	340.7	9252	370.8
Sphingomonas wittichii	0.5621	0.6288	0.316	8.355e-06	1.839	3.974	7.646	6.417	1.457	12.77	5.222	6.13	5.864	6.057	0.001556	0.009875	27.17	158.2	0.5264	0.6357	0.9831	72.18	54.67	0.316	4	0.5086	0.688	0.4667	0.1132	0.9288	0.8105	0.547	0.9101	0.4958	225	2	1182	87	2	2364	13760	894.2	16940	88310	10900	175700	454.3	14490	510.2
Sphingopyxis alaskensis	0.5614	0.6291	0.3158	1.235e-05	1.841	3.806	7.556	6.278	1.458	12.49	5.076	6.001	5.633	5.918	0.001892	0.01092	24.63	143.6	0.5652	0.6426	0.9908	65.57	50.13	0.3158	4	0.4942	0.6911	0.4661	0.1158	0.9273	0.8052	0.5492	0.8935	0.4952	208	2	973	79	2	1946	11340	791.6	14770	71210	8985	141700	401	11680	445
Staphylococcus aureus	0.5637	0.6477	0.3254	1.333e-05	1.837	3.821	7.399	6.222	1.467	12.38	5.077	5.942	5.565	5.871	0.001981	0.01133	24.26	137.2	0.5949	0.6765	0.9878	62.24	50.16	0.3254	4	0.5079	0.6838	0.466	0.1176	0.9269	0.814	0.5474	0.8901	0.493	188	1	932	76	2	1864	10430	733.3	13650	64890	8360	129100	394.7	11070	422.6
Staphylococcus carnosus	0.587	0.6478	0.3559	1.599e-05	1.756	3.738	7.273	6.042	1.38	12.01	4.901	5.811	5.514	5.755	0.002232	0.01163	23.49	115.9	0.4449	0.7603	0.6302	49.91	50.18	0.3559	4	0.5051	0.6857	0.4676	0.1139	0.9296	0.808	0.5471	0.9089	0.4913	169	1	787	67	2	1574	7766	631.7	11330	46920	6101	93290	328.4	9146	369.4
Staphylococcus epidermidis	0.5807	0.6614	0.3377	1.264e-05	1.769	3.773	7.41	6.188	1.357	12.31	4.978	5.957	5.605	5.889	0.00194	0.01069	24.65	129.2	0.5939	0.6857	0.6338	56.16	50.05	0.3377	4	0.5004	0.6906	0.468	0.1095	0.9307	0.8016	0.5499	0.9026	0.4967	186	1	912	74	2	1824	9558	701.7	12580	59150	7333	117600	368.3	10870	414.7
Staphylococcus haemolyticus	0.5788	0.6556	0.3406	1.743e-05	1.781	3.751	7.301	6.064	1.398	12.06	4.931	5.816	5.425	5.749	0.002295	0.01183	22.82	119.3	0.6027	0.7199	0.7139	52.32	48.24	0.3406	4	0.5045	0.6876	0.4669	0.115	0.9284	0.8099	0.5487	0.8912	0.4922	173	1	776	68	2	1552	8114	648.9	11480	49200	6368	97830	335.3	9026	368.9
Staphylococcus saprophyticus	0.5605	0.6555	0.3105	1.176e-05	1.843	3.818	7.502	6.315	1.447	12.56	5.069	6.024	5.691	5.948	0.001832	0.01067	24.84	147.4	0.5905	0.6293	0.9881	67.43	50.35	0.3105	4	0.4995	0.6877	0.4663	0.1142	0.9277	0.7996	0.5489	0.8977	0.4959	200	1	1006	81	2	2012	11940	763.7	14420	75410	9374	150000	410.6	12120	461
Staphylothermus marinus	0.5842	0.6659	0.3673	4.098e-05	1.774	3.58	6.57	5.673	1.445	11.27	4.534	5.434	5.21	5.357	0.003642	0.01548	18.73	90.46	0.5824	0.8401	0.768	39.46	42.85	0.3673	4	0.5342	0.6719	0.465	0.1271	0.9235	0.7955	0.5473	0.9139	0.4817	104	1	487	52	2	974	4704	372.3	5768	26680	3833	53000	235.8	5293	270.9
Stenotrophomonas maltophilia	0.5552	0.6087	0.3024	1.352e-05	1.859	3.8	7.599	6.297	1.458	12.53	5.094	6.02	5.663	5.936	0.001946	0.01101	23.89	146.9	0.5073	0.6168	1.066	67.85	48.72	0.3024	4	0.4912	0.6949	0.4658	0.1155	0.9267	0.8058	0.5523	0.8959	0.4977	213.5	1	955.5	80	2.5	1911	11750	811	14880	74010	9220	147200	407.5	11500	452.9
Streptobacillus moniliformis	0.6388	0.7044	0.4329	3.399e-05	1.601	3.522	6.116	5.538	1.173	10.99	4.265	5.382	5.198	5.293	0.003422	0.01336	19.91	73.66	0.6672	0.9833	0.1581	27.66	45.23	0.4329	3	0.562	0.6622	0.471	0.1059	0.9348	0.7678	0.5453	0.9358	0.4788	77	1	468	47	2	936	3462	271.2	3688	19170	2537	38050	200.4	5038	244.3
Streptococcus agalactiae	0.6015	0.6817	0.3745	1.795e-05	1.707	3.711	7.168	5.98	1.303	11.88	4.762	5.775	5.469	5.688	0.002395	0.01175	22.97	107.5	0.5652	0.7927	0.4354	44.53	49.35	0.3745	3	0.5081	0.6842	0.4689	0.1088	0.9318	0.7978	0.5477	0.9115	0.49	158	1	714	64	2	1428	6882	586.4	9967	41150	5220	81790	304.7	8246	350
Streptococcus dysgalactiae	0.5702	0.6415	0.324	2.462e-05	1.804	3.596	7.015	6.001	1.398	11.93	4.753	5.769	5.464	5.677	0.002676	0.01276	20.74	115.4	0.5898	0.7005	0.7893	51.45	44.83	0.324	4	0.5037	0.6876	0.4661	0.1163	0.9265	0.7892	0.5549	0.9074	0.4933	141	1	674	65	2	1348	7504	507.1	8263	45030	5817	89500	308.9	7777	355.2
Streptococcus equi	0.5809	0.6532	0.3437	2.995e-05	1.77	3.587	6.628	5.861	1.378	11.64	4.681	5.648	5.395	5.552	0.003011	0.01351	19.93	102.7	0.5961	0.7604	0.6633	44.68	44.1	0.3437	4	0.531	0.6761	0.4665	0.1174	0.9268	0.7957	0.5537	0.9172	0.4894	108	1	588	59	2	1176	6058	387.4	5926	35510	4716	70550	276.2	6642	318.3
Streptococcus gordonii	0.5726	0.6362	0.3368	2.33e-05	1.801	3.65	7.186	5.976	1.436	11.88	4.935	5.744	5.539	5.656	0.002653	0.01292	21.22	113.5	0.5657	0.7103	0.8189	50.47	44.75	0.3368	4	0.4997	0.6862	0.4659	0.1199	0.926	0.8226	0.5519	0.9232	0.4925	158	1	679	64	2	1358	7262	576.6	10200	43400	5791	86250	315.9	7801	354.5
Streptococcus mutans	0.6037	0.6792	0.379	1.544e-05	1.701	3.707	7.244	5.979	1.306	11.88	4.898	5.785	5.401	5.706	0.002226	0.0113	23.88	107.2	0.5561	0.7956	0.4215	44.16	50.12	0.379	4	0.5032	0.6841	0.4692	0.109	0.9325	0.8164	0.5469	0.9001	0.4899	165	1	764	64	2	1528	6858	611.6	11160	41010	5266	81500	313.5	8839	345.6
Streptococcus pneumoniae	0.5967	0.671	0.3762	2.192e-05	1.727	3.762	6.623	5.884	1.377	11.69	4.779	5.673	5.478	5.595	0.002663	0.01274	21.93	102.6	0.5972	0.809	0.5564	43.6	48.2	0.3762	4	0.5557	0.6654	0.4676	0.1169	0.9291	0.808	0.547	0.9201	0.4872	109	1	653	60	2	1306	6156	409.9	6563	36220	4880	71970	286.4	7410	329.7
Streptococcus pyogenes	0.5932	0.6764	0.3677	1.625e-05	1.737	3.813	7.088	6.021	1.368	11.97	4.947	5.799	5.583	5.726	0.002261	0.01171	23.5	113.7	0.5547	0.7689	0.5683	48.63	49.29	0.3677	4	0.529	0.6779	0.4681	0.114	0.9301	0.8155	0.547	0.9204	0.4908	149	1	774	66	2	1548	7506	559.2	9944	45190	5927	89830	321.9	8977	370.2
Streptococcus suis	0.5858	0.6539	0.3523	2.116e-05	1.757	3.71	6.81	5.955	1.375	11.83	4.864	5.74	5.541	5.652	0.002553	0.01241	21.84	108.9	0.5811	0.7563	0.6192	46.92	46.89	0.3523	4	0.5335	0.6743	0.4673	0.1152	0.9286	0.8137	0.5505	0.9269	0.4903	124	1	688	63	2	1376	6862	460.1	7470	40860	5371	81210	306.4	7898	349.1
Streptococcus thermophilus	0.6001	0.686	0.3729	2.117e-05	1.711	3.665	7.151	5.886	1.31	11.7	4.849	5.688	5.507	5.61	0.002593	0.01226	22	101	0.587	0.7938	0.4515	41.97	46.83	0.3729	3	0.5043	0.6844	0.4685	0.1111	0.9309	0.8209	0.5487	0.9323	0.4897	154	1	660	60	2	1320	6058	564.4	9990	35660	4636	70860	290.9	7509	330.4
Streptococcus uberis	0.5895	0.6679	0.3529	1.84e-05	1.742	3.7	6.934	6.002	1.332	11.93	4.976	5.79	5.476	5.715	0.002374	0.01178	22.58	111.5	0.5552	0.7668	0.5395	47.51	49.08	0.3529	4	0.5228	0.6808	0.468	0.1108	0.9303	0.8262	0.5504	0.9093	0.491	135	1	734	65	2	1468	7248	499.5	8071	43500	5540	86470	323.4	8499	355.9
Streptomyces avermitilis	0.541	0.6461	0.274	1.062e-05	1.909	3.879	7.722	6.499	1.468	12.94	5.178	6.179	5.705	6.091	0.001664	0.01009	24.93	173.7	0.6046	0.5416	1.332	82.67	49.28	0.274	4	0.4929	0.6944	0.4654	0.1127	0.9265	0.7937	0.5534	0.8746	0.5014	234	1	1147	92	2	2294	15980	907.8	17190	103800	12290	206700	476.4	14170	524.9
Streptomyces griseus	0.531	0.6162	0.2862	1.452e-05	1.965	3.831	7.592	6.339	1.657	12.61	5.126	6.036	5.506	5.947	0.002018	0.01192	23.47	161.2	0.549	0.5804	1.758	79.16	47.59	0.2862	6	0.4953	0.6931	0.4624	0.1301	0.9202	0.8041	0.5524	0.8637	0.4977	213	1	974	83	3	1948	13380	816	15070	84790	11270	168700	425.5	11760	457
Streptosporangium roseum	0.5721	0.6331	0.3243	1.172e-05	1.798	3.858	7.588	6.264	1.382	12.46	5.104	6.019	5.734	5.935	0.001846	0.01049	24.97	138.4	0.5642	0.663	0.7515	61.41	51.05	0.3243	4	0.498	0.6907	0.4675	0.1101	0.9299	0.8121	0.5508	0.9123	0.4963	215	1	974	78	2	1948	10800	829.5	15380	67620	8298	134500	398.1	11720	447.2
Sulfolobus acidocaldarius	0.5673	0.6301	0.3215	1.592e-05	1.821	3.845	7.375	6.165	1.424	12.26	4.83	5.884	5.556	5.813	0.002155	0.01156	23.15	131.1	0.5164	0.6861	0.8852	59.1	49.4	0.3215	4	0.5127	0.6865	0.4662	0.1152	0.9273	0.7803	0.5487	0.8976	0.492	181	1	845	73	2	1690	9570	696	12640	59000	7485	117400	352.6	9944	405.6
Sulfolobus islandicus	0.5858	0.656	0.3488	1.48e-05	1.758	3.798	7.387	6.095	1.361	12.12	4.868	5.852	5.518	5.786	0.002127	0.0113	23.86	120.2	0.5412	0.7496	0.6135	51.68	51.21	0.3488	4	0.5065	0.6862	0.4678	0.1116	0.93	0.7956	0.5475	0.9004	0.4909	182	1	829.5	69.5	2	1659	8357	686	12800	50960	6482	101300	336.1	9710	381
Sulfolobus solfataricus	0.5696	0.6339	0.3262	1.438e-05	1.814	3.854	7.429	6.184	1.422	12.3	4.929	5.906	5.54	5.835	0.002059	0.0113	23.81	132.4	0.518	0.6953	0.8581	59.41	50.76	0.3262	4	0.5101	0.6853	0.4665	0.1147	0.9279	0.7938	0.5477	0.8923	0.4914	188	1	881	74	2	1762	9798	724.5	13620	60600	7684	120500	364.8	10410	410
Sulfolobus tokodaii	0.5743	0.6442	0.3349	1.471e-05	1.798	3.861	7.332	6.145	1.414	12.22	4.913	5.879	5.572	5.809	0.002101	0.0114	23.78	127.7	0.5252	0.7054	0.7944	56.67	50.08	0.3349	4	0.5176	0.6841	0.4667	0.1147	0.9283	0.7962	0.5473	0.9032	0.4917	176	1	856	72	2	1712	9192	679.6	12350	56490	7227	112300	353.7	10070	401.2
Sulfurihydrogenibium azorense	0.6065	0.6488	0.3883	2.451e-05	1.694	3.704	6.837	5.786	1.317	11.49	4.653	5.594	5.289	5.521	0.002832	0.01284	21.36	93.14	0.4708	0.8422	0.4214	38.14	46.32	0.3883	4	0.53	0.6766	0.4686	0.1136	0.9307	0.8013	0.5471	0.9108	0.4868	127	1	598	56	2	1196	5216	470.4	7535	30180	4056	59950	260.6	6690	296.2
Sulfurihydrogenibium sp. YO3AOP1	0.6065	0.6488	0.3883	2.451e-05	1.694	3.704	6.837	5.786	1.317	11.49	4.653	5.594	5.289	5.521	0.002832	0.01284	21.36	93.14	0.4708	0.8422	0.4214	38.14	46.32	0.3883	4	0.53	0.6766	0.4686	0.1136	0.9307	0.8013	0.5471	0.9108	0.4868	127	1	598	56	2	1196	5216	470.4	7535	30180	4056	59950	260.6	6690	296.2
Sulfurimonas denitrificans	0.6221	0.674	0.4097	2.03e-05	1.648	3.743	6.999	5.788	1.252	11.5	4.497	5.614	5.544	5.559	0.002612	0.012	22.54	90.64	0.4429	0.8883	0.2821	35.64	48.86	0.4097	4	0.5243	0.6828	0.4702	0.1081	0.9339	0.7743	0.545	0.9546	0.4869	141	1	631	56	2	1262	5076	527.8	8525	29380	3857	58360	251.8	7085	310.5
Sulfurospirillum deleyianum	0.5966	0.6463	0.3689	2.059e-05	1.722	3.766	7.218	5.909	1.335	11.74	4.768	5.703	5.48	5.633	0.002552	0.01224	22.13	103.3	0.4476	0.7809	0.4948	43.34	46.85	0.3689	4	0.5119	0.6884	0.4682	0.1128	0.9303	0.8039	0.5484	0.924	0.4906	164	1	675	61	2	1350	6304	617.7	10350	37250	4887	74030	290.8	7699	334.3
Sulfurovum sp. NBC37-1	0.5965	0.6548	0.3625	1.677e-05	1.721	3.754	7.238	6.002	1.306	11.93	5.053	5.793	5.557	5.731	0.002282	0.01144	23.2	110.1	0.4707	0.7688	0.4589	46.12	49.2	0.3625	4	0.509	0.6869	0.4687	0.1086	0.9317	0.839	0.5486	0.9227	0.4923	166	1	754	65	2	1508	7158	623.2	10760	42960	5432	85400	328.4	8735	361.2
Symbiobacterium thermophilum	0.5792	0.6426	0.3388	1.405e-05	1.779	3.787	7.406	6.147	1.381	12.22	4.972	5.894	5.461	5.818	0.002055	0.01113	24.06	126.3	0.5693	0.7085	0.6975	55.33	50.31	0.3388	4	0.5018	0.6881	0.4674	0.1121	0.9295	0.8059	0.5478	0.8852	0.4921	187	1	866	72	2	1732	9096	708.2	12860	55910	7062	111200	358	10210	393.2
Synechococcus elongatus PCC	0.5681	0.6282	0.3178	1.477e-05	1.813	3.839	7.615	6.205	1.4	12.34	5.177	5.946	5.587	5.856	0.002059	0.01115	23.5	134.2	0.5345	0.6532	0.8246	60.19	48.3	0.3178	4	0.4955	0.6952	0.4667	0.1126	0.9284	0.8311	0.5514	0.8972	0.4953	215.5	1	881.5	75	2	1763	10070	827	15130	62520	7771	124400	388.4	10490	418.8
Synechococcus sp. CC9311	0.5675	0.621	0.3218	1.35e-05	1.82	3.833	7.641	6.223	1.425	12.38	4.963	5.948	5.636	5.865	0.001984	0.01108	24.13	136.5	0.4934	0.6642	0.879	61.47	49.82	0.3218	4	0.4929	0.6923	0.4665	0.1142	0.928	0.7944	0.5487	0.902	0.4935	219	1	917	76	2	1834	10370	839.3	16050	64550	8123	128400	377.2	10910	428.3
Synechococcus sp. CC9605	0.5808	0.6445	0.3393	1.121e-05	1.773	3.897	7.683	6.225	1.371	12.38	5.198	5.982	5.659	5.903	0.001833	0.01045	25.45	133	0.5238	0.7007	0.6618	57.97	52.55	0.3393	4	0.4983	0.6909	0.468	0.1099	0.9308	0.832	0.5479	0.9057	0.4934	226	1	967	76	2	1934	10110	880.7	17090	62910	7814	125100	395.1	11570	430.1
Synechococcus sp. CC9902	0.5777	0.6204	0.3376	1.69e-05	1.783	3.796	7.297	6.085	1.393	12.1	4.938	5.846	5.565	5.765	0.002251	0.01169	22.96	121.2	0.4903	0.7199	0.7146	53.25	48.96	0.3376	4	0.5106	0.687	0.467	0.1142	0.9286	0.8083	0.55	0.911	0.4918	173	1	792	69	2	1584	8366	656.7	11500	50910	6536	101200	340.7	9260	384
Synechococcus sp. PCC7002	0.5733	0.6218	0.3337	1.488e-05	1.8	3.853	7.564	6.145	1.422	12.22	5.103	5.893	5.551	5.811	0.00211	0.01142	23.69	127.8	0.5038	0.6984	0.7995	56.78	49.58	0.3337	4	0.5003	0.6914	0.4667	0.1155	0.9281	0.8271	0.5489	0.8998	0.4924	208	1	853	72	3	1706	9200	801.3	14860	56540	7271	112400	367.4	10050	399.7
Synechococcus sp. RCC307	0.5776	0.6375	0.3337	1.25e-05	1.782	3.84	7.64	6.206	1.375	12.34	5.229	5.962	5.662	5.879	0.001924	0.01071	24.69	131.9	0.5144	0.6876	0.6933	57.87	50.88	0.3337	4	0.4938	0.6923	0.4676	0.1106	0.9301	0.8394	0.5492	0.909	0.4941	219	1	926	75	2	1852	9890	840.9	16050	61380	7632	122100	392.1	11040	424.6
Synechococcus sp. WH7803	0.5678	0.642	0.3214	1.424e-05	1.815	3.851	7.619	6.206	1.416	12.34	5.112	5.954	5.655	5.872	0.002035	0.01116	23.79	134.3	0.5185	0.6652	0.8475	60.29	49.23	0.3214	4	0.4965	0.6942	0.4666	0.1138	0.9281	0.8207	0.5513	0.9079	0.4955	216	1	892	75	2	1784	10070	831.7	15330	62500	7856	124300	383.4	10620	424.1
Synechococcus sp. WH8102	0.5717	0.6158	0.3294	1.55e-05	1.803	3.846	7.344	6.146	1.42	12.22	4.985	5.899	5.687	5.816	0.002142	0.01147	23.39	128	0.4855	0.6948	0.8052	57.03	49.33	0.3294	4	0.5134	0.6871	0.4667	0.1153	0.928	0.808	0.5504	0.9218	0.4931	180	1	842	72	3	1684	9218	692.3	12120	56650	7259	112700	359	9933	409.5
Synechocystis sp. PCC6803	0.5702	0.651	0.3197	1.168e-05	1.806	3.859	7.811	6.281	1.388	12.5	5.112	6.021	5.728	5.931	0.001834	0.01047	24.94	140.9	0.556	0.6501	0.7878	62.89	50.71	0.3197	4	0.4858	0.6971	0.4673	0.1102	0.9296	0.811	0.5501	0.9086	0.4955	246	1	985	79	2	1970	11130	949.3	18430	69910	8552	139100	403.9	11860	452.5
Syntrophobacter fumaroxidans	0.5802	0.6271	0.3425	1.093e-05	1.777	3.92	7.522	6.224	1.389	12.38	5.137	5.975	5.665	5.9	0.001821	0.0105	25.68	133.3	0.5144	0.7011	0.6967	58.26	52.58	0.3425	4	0.5114	0.6857	0.4678	0.1114	0.9304	0.8222	0.5466	0.9068	0.4931	203	1	976	76	2	1952	10130	795.7	15070	63040	7919	125400	390.4	11660	430.6
Syntrophomonas wolfei	0.597	0.6644	0.3695	2.191e-05	1.723	3.685	6.98	5.885	1.336	11.69	4.831	5.673	5.282	5.613	0.002635	0.01247	21.8	101.7	0.5093	0.8051	0.5015	42.67	47.5	0.3695	4	0.5177	0.6807	0.468	0.1133	0.93	0.8179	0.548	0.8942	0.4891	139	1	654	60	2	1308	6100	512.3	8530	35900	4729	71340	289.9	7421	316.9
Syntrophus aciditrophicus	0.5954	0.6736	0.3578	1.296e-05	1.724	3.823	7.282	6.109	1.297	12.15	5.081	5.891	5.651	5.817	0.001996	0.01065	24.69	119	0.584	0.7424	0.4583	49.97	51.23	0.3578	4	0.5137	0.6811	0.4691	0.106	0.9327	0.829	0.5477	0.9219	0.4926	174	1	864	70	2	1728	8328	665.3	12050	50880	6266	101200	355.7	10180	395.5
Teredinibacter turnerae	0.5678	0.6226	0.3148	1.363e-05	1.813	3.812	7.468	6.244	1.386	12.42	4.96	5.977	5.674	5.893	0.001969	0.01085	23.92	137.8	0.5317	0.6521	0.8143	61.82	49.56	0.3148	4	0.5001	0.6886	0.4669	0.1107	0.9289	0.7915	0.551	0.9055	0.4953	197	1	921	77	2	1842	10610	751	13740	66270	8109	131800	381.9	11010	436.9
Thalassiosira pseudonana	0.5637	0.6255	0.3268	2.944e-05	1.829	3.62	6.829	5.931	1.455	11.78	4.688	5.689	5.252	5.608	0.002959	0.01381	19.94	111.5	0.4998	0.7181	0.9515	50.55	43.81	0.3268	4	0.518	0.6847	0.4649	0.1224	0.9238	0.7873	0.5539	0.8821	0.4916	127	1	618	62	2	1236	6916	459.7	6870	41020	5503	81500	290.6	7032	325.7
Thauera sp. MZ1T	0.5796	0.6432	0.3412	1.455e-05	1.779	3.794	7.47	6.126	1.393	12.18	4.965	5.886	5.379	5.817	0.002097	0.01129	23.89	124.5	0.5221	0.7288	0.7028	54.51	51.01	0.3412	4	0.4993	0.69	0.4673	0.1135	0.9292	0.8073	0.5486	0.8746	0.492	194	2	848	71	2	1696	8840	736.1	13560	54150	6925	107700	352.5	9982	381.9
Theileria annulata	0.5737	0.6004	0.3617	0.0001404	1.803	2.983	5.73	5.257	1.522	10.42	4.263	5.075	4.926	4.977	0.006727	0.0217	13.74	68.51	0.4495	0.8664	0.9104	30.51	32.92	0.3617	4	0.5071	0.6764	0.4618	0.1445	0.9152	0.8066	0.5598	0.9321	0.482	59	1	268	39	2	536	2672	176	2034	14050	2256	27840	166.3	2720	192.1
Theileria parva	0.5837	0.6073	0.3798	0.0001325	1.774	3.101	5.829	5.219	1.506	10.34	4.156	5.038	4.662	4.951	0.006644	0.0215	14.05	65.63	0.4528	0.9033	0.809	28.63	33.42	0.3798	4	0.5188	0.6763	0.4625	0.144	0.9164	0.7918	0.5561	0.8884	0.4802	63	1	267	38	2	534	2494	195.4	2291	13020	2117	25790	157.9	2690	177.2
Thermoanaerobacter pseudethanolicus	0.5911	0.6722	0.3596	2.952e-05	1.74	3.516	6.56	5.811	1.352	11.54	4.754	5.6	5.17	5.516	0.003031	0.01345	20.14	97.44	0.562	0.7813	0.554	41.44	43.75	0.3596	4	0.5247	0.6773	0.4672	0.1162	0.9281	0.8151	0.5509	0.8864	0.4888	104	1	574	57	2	1148	5554	365.7	5399	32280	4317	64120	271	6428	294.7
Thermoanaerobacter sp. X514	0.6012	0.6805	0.3805	2.284e-05	1.711	3.682	6.756	5.836	1.344	11.59	4.638	5.637	5.487	5.564	0.002721	0.0127	21.69	97.55	0.5258	0.8209	0.4833	40.55	46.79	0.3805	4	0.5331	0.6773	0.4681	0.1149	0.93	0.7917	0.5475	0.9367	0.4878	120	1	629	58	2	1258	5658	441.8	6797	33020	4442	65600	269	7092	318.3
Thermoanaerobacter tengcongensis	0.5963	0.6626	0.3616	1.798e-05	1.72	3.652	7.294	5.981	1.3	11.89	4.81	5.775	5.582	5.695	0.00236	0.01162	22.78	108.4	0.5804	0.7535	0.4527	45.38	47.47	0.3616	4	0.4917	0.691	0.4687	0.1085	0.9315	0.8017	0.5495	0.9303	0.4923	172	1	729	64	2	1458	6936	628.1	10970	41480	5240	82440	307.9	8420	357.2
Thermobaculum terrenum	0.5895	0.6473	0.3569	1.576e-05	1.744	3.802	7.319	6.044	1.356	12.01	5.025	5.833	5.667	5.773	0.00221	0.01145	23.55	115.1	0.4694	0.749	0.5653	49.1	49.43	0.3569	4	0.5097	0.6884	0.4681	0.112	0.9305	0.8283	0.549	0.9342	0.4937	176	1	789	67	2	1578	7712	669.1	11620	46610	5998	92660	336.7	9204	379.7
Thermobifida fusca	0.5719	0.6434	0.3272	9.836e-06	1.803	3.904	7.573	6.316	1.403	12.57	5.154	6.053	5.576	5.977	0.001701	0.01016	26.17	144.2	0.5329	0.659	0.7943	64.22	52.72	0.3272	4	0.5056	0.6876	0.4675	0.1108	0.93	0.813	0.5478	0.8795	0.4956	211	1	1060	81	2	2120	11680	823.8	15640	73790	9090	146800	417.5	12830	451.7
Thermococcus gammatolerans	0.6086	0.7003	0.3948	2.911e-05	1.691	3.567	6.8	5.706	1.331	11.33	4.411	5.511	5.209	5.439	0.003108	0.01355	20.53	87.92	0.5645	0.873	0.4338	35.92	45.4	0.3948	4	0.5155	0.676	0.4682	0.1164	0.9298	0.7702	0.5463	0.9094	0.4842	121	1	544	53	2	1088	4660	431.6	7256	26590	3667	52800	233.8	5996	276.1
Thermococcus onnurineus	0.5989	0.6821	0.3731	3.015e-05	1.716	3.509	6.848	5.76	1.33	11.44	4.658	5.56	5.49	5.485	0.003098	0.01352	20.15	92.69	0.5549	0.8249	0.4801	38.69	44.55	0.3731	4	0.503	0.6809	0.4677	0.1153	0.929	0.8057	0.5497	0.9497	0.4872	126	1	554	55	2	1108	5098	442.2	7300	29360	3952	58330	256.2	6160	302
Thermococcus sibiricus	0.6085	0.6869	0.3951	3.674e-05	1.69	3.583	6.654	5.622	1.329	11.16	4.553	5.442	5.094	5.388	0.003491	0.01437	19.36	82.8	0.445	0.9045	0.4298	33.8	44.32	0.3951	4	0.5295	0.6746	0.4679	0.1181	0.9289	0.8068	0.5486	0.9025	0.4848	109	1	484	50	2	968	4140	390.6	6202	23280	3257	46200	227.7	5268	254.7
Thermodesulfovibrio yellowstonii	0.5962	0.6399	0.3666	2.571e-05	1.722	3.585	7.121	5.837	1.325	11.6	4.847	5.633	5.315	5.554	0.002842	0.0129	20.9	98.17	0.529	0.7931	0.4851	41.17	45.21	0.3666	4	0.4946	0.691	0.4679	0.1133	0.9296	0.8274	0.5499	0.9073	0.489	152	1	606	58	2	1212	5694	544.9	9007	33240	4380	66030	281.1	6827	308.3
Thermofilum pendens	0.6078	0.7095	0.3861	3.937e-05	1.69	3.623	6.131	5.624	1.294	11.17	4.566	5.438	5.364	5.354	0.003573	0.01437	18.92	82.8	0.634	0.9094	0.3932	33.8	44.56	0.3861	3	0.5765	0.6585	0.468	0.1149	0.9292	0.8091	0.5501	0.9504	0.4814	78	1	473	50	2	946	4140	282.6	3893	23280	3169	46220	228.3	5144	268.2
Thermomicrobium roseum	0.5805	0.6494	0.3354	9.447e-06	1.775	3.904	7.541	6.299	1.361	12.53	5.211	6.031	5.625	5.968	0.001675	0.00994	26.5	140.2	0.5224	0.6867	0.6604	61.25	54.25	0.3354	4	0.5079	0.6859	0.4682	0.1078	0.9315	0.8242	0.5458	0.8897	0.4939	206	1	1060	80	2	2120	11220	804.2	15380	70670	8599	140600	416.9	12790	450
Thermomonospora curvata	0.5695	0.6192	0.32	1.227e-05	1.807	3.877	7.575	6.263	1.389	12.46	4.954	6.009	5.647	5.929	0.00188	0.01062	24.64	139.1	0.5438	0.651	0.7929	62.13	50.13	0.32	4	0.5012	0.6933	0.4672	0.1107	0.9294	0.7882	0.5509	0.8985	0.4968	213	1	961	78	2	1922	10850	825.8	14740	67970	8344	135200	386.4	11550	440.5
Thermoplasma acidophilum	0.6008	0.6591	0.3746	2.085e-05	1.709	3.667	7.145	5.886	1.312	11.7	4.844	5.689	5.182	5.623	0.002578	0.01222	22.1	100.8	0.5435	0.8328	0.4465	41.83	49.13	0.3746	4	0.5047	0.6864	0.4686	0.1113	0.931	0.8201	0.5484	0.8772	0.4879	154	1	663	60	2	1326	6050	564.8	9717	35610	4646	70760	290.6	7543	310.9
Thermoplasma volcanium	0.5967	0.6663	0.3688	2.356e-05	1.722	3.552	7.093	5.862	1.33	11.65	4.988	5.662	5.247	5.602	0.002729	0.01266	21.39	99.86	0.5266	0.8288	0.4913	41.86	48.07	0.3688	4	0.4927	0.6869	0.468	0.1133	0.9299	0.848	0.5497	0.8919	0.4884	148	1	631	59	2	1262	5892	525.7	9108	34540	4552	68620	294.3	7146	309.6
Thermoproteus neutrophilus	0.6134	0.6865	0.3951	1.86e-05	1.672	3.663	7.127	5.863	1.274	11.65	4.729	5.686	5.289	5.629	0.002473	0.01178	22.92	96.95	0.5381	0.872	0.3373	38.95	50.58	0.3951	4	0.5054	0.6835	0.4697	0.1085	0.9332	0.804	0.5466	0.8991	0.4877	152	1	676	59	2	1352	5720	556.8	9822	33540	4359	66630	279	7687	312.1
Thermosipho africanus	0.6034	0.6615	0.3712	1.862e-05	1.696	3.644	7.208	5.937	1.263	11.8	4.97	5.751	5.446	5.678	0.002416	0.0116	22.65	103.5	0.5179	0.7938	0.3618	42.45	48.42	0.3712	4	0.4977	0.6887	0.4694	0.1062	0.9327	0.8347	0.5501	0.9146	0.4915	160	1	702	62	2	1404	6414	583	10200	38080	4775	75660	308.1	8075	337.7
Thermosipho melanesiensis	0.6065	0.6765	0.3792	1.857e-05	1.689	3.61	7.179	5.912	1.271	11.75	5.049	5.73	5.394	5.665	0.002433	0.01167	22.75	101.3	0.501	0.8158	0.3573	41.31	48.95	0.3792	4	0.4955	0.6869	0.4695	0.1074	0.9328	0.8514	0.5489	0.9095	0.4907	156	1	694	61	2	1388	6180	563.1	10050	36540	4652	72600	308	7953	329
Thermosynechococcus elongatus	0.56	0.6432	0.3095	2.407e-05	1.844	3.612	7.013	6.063	1.45	12.06	4.91	5.794	5.484	5.696	0.002615	0.01278	20.74	123.5	0.5604	0.6536	0.9901	56.53	43.79	0.3095	4	0.5038	0.6861	0.4651	0.1193	0.9248	0.8066	0.5538	0.9009	0.4936	144	1	705	68	2	1410	8400	520.2	8381	50930	6608	101300	333.9	8169	372.9
Thermotoga lettingae	0.6061	0.6644	0.3904	1.957e-05	1.697	3.781	7.138	5.86	1.335	11.64	4.842	5.672	5.382	5.615	0.00254	0.01222	22.64	98.41	0.4706	0.8498	0.4461	40.41	49.29	0.3904	4	0.521	0.6828	0.4687	0.1137	0.9312	0.8231	0.5462	0.915	0.488	153	1	668	59	2	1336	5806	578.5	10010	34030	4569	67600	285.7	7577	317.6
Thermotoga maritima	0.59	0.641	0.3578	3.002e-05	1.742	3.603	6.703	5.812	1.349	11.55	4.652	5.603	5.267	5.519	0.003051	0.01349	20.04	97.54	0.5434	0.7838	0.5569	41.54	43.89	0.3578	4	0.5264	0.6798	0.4672	0.1159	0.928	0.7976	0.5516	0.903	0.4889	115	1	571	57	2	1142	5560	414.4	6227	32310	4307	64190	265.2	6398	300.2
Thermotoga neapolitana	0.5964	0.6418	0.3725	3.273e-05	1.722	3.535	6.64	5.734	1.347	11.39	4.734	5.545	5.273	5.475	0.003231	0.01388	19.74	91.26	0.4352	0.8344	0.5066	38.26	44.22	0.3725	4	0.5223	0.6786	0.4674	0.1173	0.9282	0.8226	0.5513	0.9163	0.4879	109	1	533	54	2	1066	4928	385.3	5856	28260	3854	56110	255.6	5911	284.8
Thermotoga petrophila	0.5925	0.6418	0.3606	2.72e-05	1.733	3.666	6.812	5.838	1.336	11.6	4.826	5.634	5.241	5.551	0.002908	0.01309	20.55	98.79	0.5431	0.7877	0.5201	41.79	44.9	0.3606	4	0.5272	0.6806	0.4676	0.1143	0.9289	0.8238	0.5513	0.8947	0.4892	124	1	596	58	2	1192	5730	454.6	7016	33450	4417	66450	279.9	6715	304
Thermotoga sp. RQ2	0.5925	0.6326	0.363	3.303e-05	1.732	3.536	6.663	5.761	1.341	11.44	4.658	5.568	5.272	5.489	0.003213	0.01381	19.6	93.53	0.467	0.8081	0.5232	39.53	43.64	0.363	4	0.5205	0.68	0.4673	0.1162	0.928	0.8057	0.5527	0.9119	0.4888	111	1	539	55	2	1078	5144	392.5	5930	29640	3983	58850	256.2	6003	290
Thermus thermophilus HB	0.5863	0.643	0.3495	9.47e-06	1.758	3.91	7.418	6.253	1.362	12.44	5.043	6.004	5.551	5.94	0.001699	0.01004	26.74	134.5	0.5338	0.7091	0.6144	57.95	54.26	0.3495	4	0.5165	0.6829	0.4685	0.1086	0.9319	0.8034	0.545	0.8845	0.4935	190	1.5	1036	77.5	2	2073	10420	743	13820	65160	8073	129600	390.8	12450	430.2
Thioalkalivibrio sp. HL-EbGR7	0.578	0.6351	0.3433	1.518e-05	1.784	3.815	7.388	6.105	1.417	12.14	4.947	5.871	5.565	5.803	0.002152	0.01153	23.69	123.1	0.4632	0.7193	0.7407	54.09	49.63	0.3433	4	0.5065	0.6874	0.467	0.1157	0.9285	0.807	0.5489	0.9079	0.4933	185	1	829	70	3	1658	8616	705.7	12700	52600	6842	104600	346.3	9734	389.5
Thiobacillus denitrificans	0.596	0.6732	0.3609	1.504e-05	1.722	3.771	7.398	6.046	1.305	12.02	4.829	5.832	5.525	5.764	0.002158	0.01111	23.82	113.7	0.5477	0.7639	0.4612	47.67	50.42	0.3609	4	0.5002	0.6883	0.4689	0.1077	0.9321	0.796	0.5481	0.9108	0.4917	186	1	798	67	2	1596	7616	701.5	12720	46050	5770	91540	323.5	9307	370.2
Thiomicrospira crunogena	0.5796	0.6495	0.3378	2.276e-05	1.775	3.695	7.244	5.978	1.364	11.88	4.797	5.743	5.289	5.665	0.002606	0.0125	21.28	111.8	0.5488	0.7188	0.6667	48.81	45.28	0.3378	4	0.501	0.6923	0.4669	0.1139	0.9281	0.7995	0.5516	0.8815	0.4925	166	1	681	64	2	1362	7156	613.3	10240	42780	5500	85040	307	7821	338.5
Tolumonas auensis	0.5794	0.6369	0.3276	1.464e-05	1.772	3.807	7.49	6.17	1.321	12.27	4.991	5.928	5.398	5.844	0.002058	0.01087	23.59	127.6	0.5477	0.675	0.6063	55.56	48.6	0.3276	4	0.498	0.6929	0.468	0.1069	0.9307	0.8062	0.5514	0.8721	0.4956	200	1	861	73	2	1722	9312	761.3	13440	57460	6945	114300	364.3	10210	394.1
Toxoplasma gondii	0.6153	0.6554	0.4174	4.327e-05	1.673	3.469	6.181	5.501	1.344	10.91	4.496	5.336	5.072	5.263	0.003874	0.01531	18.78	75.3	0.4558	0.9614	0.4352	30.3	43.26	0.4174	3	0.5487	0.6626	0.4678	0.122	0.9281	0.8139	0.547	0.9183	0.4803	80	1	432	46	2	864	3464	277.5	3974	19050	2782	37800	206.8	4610	233.3
Treponema denticola	0.5736	0.6333	0.3413	3.106e-05	1.798	3.714	6.638	5.858	1.44	11.64	4.821	5.624	5.247	5.534	0.003079	0.01401	19.8	104.3	0.5074	0.7358	0.8185	46.31	42.68	0.3413	4	0.5456	0.6708	0.4654	0.1227	0.9247	0.8196	0.5519	0.8919	0.4898	112	1	584	59	2	1168	6154	416	6326	36050	4929	71630	284.4	6569	309.6
Treponema pallidum subsp. pallidum SS14	0.6093	0.6149	0.4129	0.0001758	1.701	2.992	5.153	5.015	1.42	9.933	3.779	4.822	4.56	4.737	0.007802	0.02261	13.21	54.42	0.4667	0.9205	0.5505	22.42	29.45	0.4129	4	0.5662	0.6455	0.4639	0.1413	0.9189	0.749	0.5499	0.9039	0.4773	39	1	218	33	2	436	1796	116.7	1304	9008	1499	17840	124.7	2102	150.5
Tribolium castaneum (red flour beetle)	0.537	0.6457	0.2959	2.884e-05	1.93	3.602	6.956	6.059	1.576	12.05	4.731	5.777	5.584	5.685	0.002863	0.01409	19.82	129.3	0.4989	0.6488	1.525	62.29	43.47	0.2959	4	0.5075	0.6866	0.4625	0.1297	0.9194	0.7772	0.5556	0.9172	0.4931	137	1	674	68	2	1348	8792	493.5	7805	53270	7180	105900	321.7	7787	379.7
Trichodesmium erythraeum	0.5768	0.6608	0.3333	1.257e-05	1.787	3.851	7.683	6.205	1.39	12.34	5.062	5.954	5.659	5.872	0.001932	0.01078	24.67	132.2	0.5641	0.6955	0.72	58.21	51.47	0.3333	4	0.4925	0.6922	0.4674	0.1117	0.9298	0.8126	0.5486	0.9085	0.4928	226	1	925	75	2	1850	9916	870.4	16870	61530	7712	122400	379.6	11010	424.4
Trichoplax adhaerens	0.5443	0.6221	0.3114	2.751e-05	1.903	3.604	6.938	6.016	1.566	11.96	4.816	5.755	5.537	5.664	0.002849	0.01411	20.24	123.7	0.4793	0.6844	1.377	58.7	44.48	0.3114	4	0.5093	0.6854	0.463	0.1298	0.9202	0.7967	0.5543	0.916	0.4917	135	1	668	66	2	1336	8164	486.5	7729	49120	6718	97620	317.8	7689	365.4
Tropheryma whipplei T	0.5955	0.6701	0.3757	4.049e-05	1.734	3.414	6.125	5.647	1.382	11.22	4.662	5.421	5.329	5.33	0.00362	0.01498	18.78	86.71	0.5964	0.8329	0.5846	36.71	41.65	0.3757	4	0.5415	0.6681	0.4663	0.1221	0.9261	0.8219	0.5474	0.9395	0.4823	79	1	479	51	2	958	4422	269.7	3522	24970	3524	49600	237.8	5194	271.8
Trypanosoma brucei	0.5673	0.6406	0.3388	3.442e-05	1.819	3.653	6.412	5.834	1.463	11.59	4.726	5.601	5.362	5.506	0.003247	0.01462	19.31	103.7	0.5041	0.7701	0.9286	46.66	43.9	0.3388	4	0.556	0.6719	0.4647	0.1252	0.923	0.8068	0.5529	0.9154	0.4867	95	1	560	58	2	1120	6012	347	4783	35070	4838	69660	274.1	6273	311
Trypanosoma cruzi	0.5619	0.627	0.3266	3.381e-05	1.834	3.604	6.551	5.883	1.466	11.69	4.763	5.648	5.402	5.555	0.003174	0.01439	19.27	108.2	0.4781	0.7412	0.9862	49.23	43.73	0.3266	4	0.5368	0.6799	0.4645	0.1243	0.9229	0.8064	0.555	0.9146	0.4891	105	1	578	60	2	1156	6494	378.4	5208	38210	5189	75900	285.8	6529	324.1
Uncultured Termite group 1 bacterium phylotype Rs-D17	0.6057	0.6637	0.398	4.282e-05	1.707	3.374	6.25	5.559	1.385	11.04	4.627	5.35	5.252	5.249	0.003801	0.01536	18.71	80.21	0.5844	0.8449	0.5256	33.21	39.71	0.398	4	0.5278	0.6705	0.4667	0.1243	0.9265	0.8284	0.5453	0.9403	0.4818	84	1	449	48	2	898	3850	283.4	4000	21400	3124	42490	222.1	4804	252.1
Uncultured methanogenic archaeon RC-I	0.6356	0.6864	0.4242	1.657e-05	1.603	3.708	7.243	5.819	1.143	11.56	4.727	5.674	5.175	5.607	0.002368	0.01097	23.75	89.79	0.5376	0.9198	0.13	33.79	51.51	0.4242	3	0.504	0.6855	0.4723	0.0982	0.9379	0.8105	0.5455	0.8872	0.4867	164	1	677	57	2	1354	5118	608.1	10980	29780	3649	59140	269.5	7683	295
Ureaplasma parvum serovar 3 ATCC	0.5954	0.623	0.4029	0.0009945	1.741	2.375	4.285	4.46	1.491	8.792	3.379	4.309	4.163	4.211	0.01817	0.03644	8.667	37.41	0.4471	0.8352	0.7173	15.91	17.98	0.4029	4	0.5423	0.6402	0.4592	0.1675	0.9053	0.7526	0.567	0.9277	0.4868	21	1	98	22.5	2	196	845	49.84	449.7	3779	722	7451	76.25	847.4	93.76
Ureaplasma urealyticum serovar 10 ATCC 33699	0.5998	0.6213	0.4111	0.0008017	1.731	2.471	4.209	4.493	1.49	8.862	3.36	4.342	4.35	4.245	0.01665	0.03482	9.043	38.09	0.4419	0.8538	0.6923	16.09	18.78	0.4111	4	0.5717	0.6295	0.4597	0.1658	0.9067	0.7428	0.5639	0.9616	0.4848	20	1	104	23	2	208	876	49.42	433.5	3936	753.8	7763	77.29	903.2	100
Ustilago maydis	0.5657	0.657	0.3371	2.082e-05	1.827	3.79	7.165	6.019	1.479	11.96	4.853	5.772	5.567	5.701	0.002526	0.01292	21.91	118.7	0.5139	0.7277	0.971	53.73	47.3	0.3371	4	0.5182	0.6836	0.4653	0.1226	0.9247	0.8029	0.5498	0.921	0.4911	159	1	723	66	2	1446	7836	602.6	10250	47160	6346	93730	320.3	8346	367.4
Vanderwaltozyma polyspora	0.5797	0.6419	0.3492	2.675e-05	1.775	3.659	6.917	5.885	1.398	11.69	4.817	5.669	5.269	5.588	0.002872	0.01336	20.6	104.7	0.5154	0.7712	0.712	45.73	45.5	0.3492	4	0.5179	0.688	0.4664	0.1186	0.9266	0.8155	0.5519	0.892	0.4895	134	1	618	60	2	1236	6284	490.3	7353	36980	4949	73470	289	7007	316.1
Variovorax paradoxus	0.5518	0.6332	0.2953	1.259e-05	1.872	3.839	7.586	6.35	1.465	12.64	5.132	6.053	5.733	5.973	0.001863	0.01076	24.22	153.5	0.5603	0.6056	1.132	71.49	49.66	0.2953	4	0.496	0.6902	0.4656	0.1151	0.9266	0.805	0.5516	0.8993	0.4974	214	1	1005	83	2	2010	12740	821.6	15440	80900	9971	161000	426	12170	475.8
Veillonella parvula	0.5994	0.6541	0.3716	2.002e-05	1.712	3.658	7.247	5.911	1.316	11.74	4.873	5.718	5.238	5.654	0.002518	0.01207	22.3	102.7	0.4457	0.8148	0.45	42.72	48.89	0.3716	4	0.496	0.691	0.4686	0.1112	0.9311	0.8216	0.5493	0.8832	0.4898	166	1	680	61	2	1360	6266	607.2	10400	37040	4816	73590	297.2	7777	319.5
Verminephrobacter eiseniae	0.5583	0.6341	0.3001	8.167e-06	1.847	3.938	7.775	6.484	1.42	12.91	5.29	6.196	5.955	6.11	0.001503	0.009513	27.01	166.2	0.6094	0.5907	0.978	76.2	53.16	0.3001	4	0.4962	0.6937	0.467	0.1093	0.9295	0.8129	0.5501	0.9151	0.4992	245	1	1229	91	2	2458	15120	964.8	18380	98070	11630	195200	481.4	15230	541.9
Vibrio cholerae	0.5752	0.6205	0.3325	1.425e-05	1.791	3.827	7.49	6.167	1.394	12.26	5.065	5.917	5.504	5.836	0.002055	0.01121	23.93	129	0.5134	0.6947	0.7439	56.97	50	0.3325	4	0.5016	0.6892	0.4672	0.1132	0.9291	0.8197	0.5494	0.8852	0.4932	198	1	873.5	73	2	1747	9417	757.8	13990	58080	7311	115500	370.4	10340	400.7
Vibrio fischeri	0.569	0.6148	0.3225	1.428e-05	1.813	3.815	7.457	6.203	1.411	12.34	4.954	5.937	5.467	5.858	0.002037	0.01115	23.82	134.2	0.5193	0.6656	0.8407	60.21	49.11	0.3225	4	0.5016	0.6895	0.4667	0.1135	0.9282	0.7955	0.5496	0.8781	0.4945	195	1	894.5	75	2	1789	10100	744.3	13440	62740	7861	124800	372.2	10630	409.9
Vibrio harveyi	0.562	0.6261	0.3108	1.229e-05	1.836	3.846	7.548	6.298	1.428	12.53	5.085	6.012	5.584	5.929	0.00187	0.01072	24.55	145.1	0.5266	0.6377	0.947	66.08	50.38	0.3108	4	0.4995	0.6883	0.4664	0.1131	0.928	0.8043	0.5495	0.8833	0.4951	208	1	982	80	2	1964	11610	800	15110	73090	9023	145400	406.8	11810	446.7
Vibrio parahaemolyticus	0.5628	0.6317	0.3082	1.254e-05	1.828	3.809	7.607	6.3	1.399	12.53	5.076	6.036	5.665	5.941	0.001877	0.01062	24.35	144.4	0.5942	0.6253	0.8871	65.45	49.4	0.3082	4	0.4908	0.6946	0.4668	0.1108	0.9286	0.803	0.5524	0.8961	0.4972	217	1	974	80	2	1948	11560	826.6	15060	72800	8842	144800	406.1	11760	453.2
Vibrio sp. Ex25	0.5734	0.6287	0.326	1.153e-05	1.797	3.839	7.533	6.263	1.382	12.46	5.162	6	5.57	5.923	0.001835	0.01048	25.1	138.3	0.5417	0.6707	0.7518	61.33	51.64	0.326	4	0.4999	0.6872	0.4674	0.1101	0.9299	0.8212	0.5487	0.8862	0.4946	205	1	979	78	2	1958	10790	786.9	15010	67570	8301	134400	402.6	11750	434.5
Vibrio splendidus	0.5708	0.6368	0.3303	1.456e-05	1.806	3.832	7.496	6.166	1.421	12.26	4.936	5.92	5.601	5.84	0.002081	0.01135	23.78	130	0.5389	0.6922	0.8249	58.03	49.84	0.3303	4	0.5018	0.6895	0.4667	0.1149	0.9281	0.7974	0.5502	0.9048	0.4937	199	1	868	73	2	1736	9492	762.6	14040	58530	7466	116400	360.3	10280	408.8
Vibrio vulnificus	0.567	0.6207	0.3138	1.152e-05	1.815	3.843	7.631	6.309	1.39	12.55	5.086	6.044	5.678	5.953	0.001808	0.01039	24.95	144.3	0.5654	0.6374	0.8249	64.83	50.67	0.3138	4	0.4935	0.6924	0.4672	0.1099	0.9294	0.8033	0.5509	0.8968	0.4963	221	1	1004	80.5	2	2008	11620	849.3	15870	73310	8895	145800	409.4	12140	457
Vitis vinifera (wine grape)	0.516	0.6119	0.2757	2.517e-05	2.023	3.783	7.477	6.194	1.715	12.32	4.738	5.881	5.612	5.825	0.002644	0.01401	20.4	149.7	0.4687	0.6101	2.165	75.68	45.15	0.2757	5	0.4968	0.6944	0.4603	0.1379	0.9156	0.7606	0.5559	0.901	0.4968	196	1	765	75	3	1530	11230	741.5	13040	69530	9518	138300	355.3	8999	420.9
Wigglesworthia glossinidia	0.6032	0.6492	0.3827	3.763e-05	1.704	3.49	6.285	5.651	1.329	11.22	4.45	5.454	5.187	5.376	0.003492	0.01437	19.14	85.22	0.4758	0.8439	0.4549	35.22	42.2	0.3827	4	0.5403	0.6662	0.4676	0.1175	0.9284	0.7845	0.5492	0.9144	0.4856	88	1	488	51	2	976	4346	307.1	4349	24560	3390	48760	227	5323	264.5
Wolbachia pipientis	0.6159	0.6491	0.412	5.565e-05	1.674	3.47	6.116	5.451	1.343	10.82	4.375	5.255	5.129	5.17	0.004328	0.01614	17.58	72.8	0.484	0.8979	0.424	29.3	38.62	0.412	4	0.5543	0.6623	0.4672	0.1231	0.927	0.8021	0.546	0.9286	0.4813	77.5	1	390.5	44.5	2	781	3243	268.9	3696	17690	2594	35100	192.4	4106	229.3
Wolinella succinogenes	0.6102	0.6591	0.3898	1.822e-05	1.684	3.79	7.169	5.886	1.293	11.7	4.613	5.69	5.482	5.623	0.00244	0.01179	23	99.33	0.5072	0.8288	0.3768	40.33	48.9	0.3898	4	0.519	0.6864	0.4693	0.1097	0.9326	0.7809	0.5455	0.928	0.4881	158	1	690	60	2	1380	5960	598.9	9994	35080	4579	69710	276.8	7853	328.9
Xanthobacter autotrophicus	0.5549	0.6238	0.3037	9.548e-06	1.866	3.967	7.611	6.416	1.478	12.77	5.227	6.106	5.756	6.036	0.001642	0.01019	26.11	160.5	0.4822	0.6172	1.116	74.46	53.08	0.3037	4	0.5098	0.6869	0.466	0.1148	0.9274	0.8113	0.5476	0.8934	0.4959	220	2	1136	87	2	2272	13960	872.8	16490	89570	11060	178300	454.7	13870	500.8
Xanthomonas axonopodis	0.5441	0.6336	0.2877	9.543e-06	1.9	3.952	7.748	6.482	1.497	12.9	5.144	6.17	5.824	6.087	0.001613	0.01011	25.89	171	0.6092	0.5692	1.304	80.99	51.23	0.2877	4	0.4991	0.6933	0.4655	0.1152	0.9264	0.7904	0.5508	0.8949	0.4995	242	2	1178	91	2	2356	15560	956.5	17900	100900	12260	200700	468.1	14540	529.9
Xanthomonas campestris	0.5432	0.6302	0.2855	9.589e-06	1.903	3.951	7.756	6.49	1.495	12.92	5.202	6.177	5.79	6.092	0.00161	0.01009	25.78	172.2	0.6108	0.5641	1.32	81.71	50.95	0.2855	4	0.4984	0.6938	0.4655	0.1148	0.9264	0.7974	0.5511	0.8875	0.4997	243.5	2	1182	91.5	2	2364	15760	962	17980	102300	12390	203600	473.3	14600	531.3
Xanthomonas oryzae	0.5454	0.6305	0.2898	1.116e-05	1.895	3.874	7.716	6.418	1.491	12.77	5.187	6.116	5.727	6.035	0.001748	0.01053	24.92	162.9	0.5321	0.5822	1.273	76.94	50.07	0.2898	4	0.4927	0.6946	0.4653	0.1158	0.926	0.8051	0.5519	0.8889	0.4993	233	1	1084	87	2	2168	14180	902.8	17040	90980	11150	181000	451.3	13260	498.3
Xylanimonas cellulosilytica	0.5865	0.6745	0.3599	1.643e-05	1.755	3.751	7.301	6.022	1.387	11.97	4.753	5.811	5.442	5.74	0.002274	0.0118	23.39	114.1	0.5648	0.7604	0.6399	49.09	49.42	0.3599	4	0.5045	0.6876	0.4676	0.115	0.9293	0.7863	0.5486	0.9003	0.4918	173	1	772	66	2	1544	7530	648.9	11480	45340	5952	90120	313.7	8972	359.2
Xylella fastidiosa	0.6	0.6478	0.3779	1.472e-05	1.712	3.786	7.348	6.001	1.334	11.93	4.888	5.808	5.592	5.745	0.002178	0.01129	24.18	109.5	0.4627	0.8043	0.4733	45.54	51.48	0.3779	4	0.5058	0.6855	0.4689	0.111	0.9319	0.8116	0.547	0.9285	0.4907	179	1	786	65	2	1572	7120	677.6	12380	42730	5551	84910	317.7	9131	363.5
Xylella fastidiosa Temecula1	0.5799	0.6429	0.341	1.632e-05	1.774	3.69	7.45	6.087	1.378	12.1	4.967	5.863	5.71	5.781	0.002217	0.01155	23.19	120.6	0.5296	0.7127	0.6725	52.61	48.46	0.341	4	0.487	0.6929	0.4674	0.113	0.9292	0.8131	0.5508	0.9347	0.4938	191	2	800	69	2	1600	8322	704.8	12840	50650	6467	100700	342.7	9380	394
Yarrowia lipolytica	0.5776	0.6425	0.3554	2.098e-05	1.788	3.815	7.153	5.952	1.444	11.83	4.769	5.721	5.275	5.644	0.002576	0.01291	22.03	110.8	0.4895	0.765	0.804	48.83	47.43	0.3554	4	0.5224	0.6831	0.4661	0.1211	0.9262	0.7978	0.548	0.8825	0.4889	158	1	694	63	2	1388	6982	602.8	10160	41560	5642	82580	300.4	7940	332.3
Yersinia enterocolitica	0.562	0.6352	0.3183	1.268e-05	1.839	3.903	7.463	6.26	1.461	12.45	4.998	5.985	5.631	5.905	0.001923	0.01104	24.51	141.6	0.5409	0.6523	0.9874	64.59	50.23	0.3183	4	0.5116	0.6854	0.4661	0.1164	0.9271	0.7952	0.5491	0.8959	0.4947	198	1	956	78	2	1912	11040	772.9	14140	69130	8775	137500	389.9	11440	439.2
Yersinia pestis	0.5617	0.6279	0.3158	1.173e-05	1.839	3.894	7.521	6.288	1.453	12.51	5.195	6.016	5.513	5.934	0.001845	0.01077	24.95	144.7	0.562	0.6392	0.978	66.18	50.5	0.3158	4	0.5062	0.6878	0.4663	0.1153	0.9276	0.8218	0.5495	0.8733	0.4958	207	1	994.5	79.5	2	1989	11500	801	14660	72320	9079	143900	413.5	11970	438.6
Yersinia pseudotuberculosis	0.5599	0.6262	0.3141	1.395e-05	1.844	3.829	7.49	6.251	1.46	12.43	4.963	5.978	5.615	5.89	0.002005	0.01124	23.87	141.4	0.5631	0.6438	1.01	64.92	49.27	0.3141	4	0.5014	0.6891	0.4659	0.1165	0.9267	0.7919	0.5506	0.8947	0.4953	200.5	1	922	77.5	2	1844	10960	767	13940	68520	8659	136300	384	11020	436.3
Zea mays (maize)	0.5504	0.6645	0.3095	2.316e-05	1.881	3.786	7.419	6.082	1.52	12.09	4.844	5.804	5.3	5.723	0.00259	0.01314	21.04	127.9	0.5083	0.679	1.229	59.88	46.17	0.3095	4	0.5011	0.6914	0.464	0.1246	0.9225	0.7929	0.5526	0.8677	0.4917	188	1	726	69	3	1452	8824	711.7	12600	53660	7130	106700	334.2	8428	365.7
Zygosaccharomyces rouxii	0.5797	0.6419	0.3492	2.675e-05	1.775	3.659	6.917	5.885	1.398	11.69	4.817	5.669	5.269	5.588	0.002872	0.01336	20.6	104.7	0.5154	0.7712	0.712	45.73	45.5	0.3492	4	0.5179	0.688	0.4664	0.1186	0.9266	0.8155	0.5519	0.892	0.4895	134	1	618	60	2	1236	6284	490.3	7353	36980	4949	73470	289	7007	316.1
Zymomonas mobilis	0.5751	0.6289	0.3315	2.069e-05	1.79	3.648	7.316	6.04	1.382	12.01	4.952	5.799	5.521	5.707	0.002467	0.01218	21.8	118.3	0.5858	0.6863	0.7361	52.26	45.1	0.3315	4	0.4897	0.6932	0.4667	0.1142	0.9279	0.8172	0.5519	0.9109	0.4938	175.5	1	732	67	2	1464	7978	642	11120	48330	6159	96090	331.8	8504	370
[truncated: 3 more columns]
